# Supplementary material for: A new genus and ten new species of spiders (Arachnida, Araneae) from Iran
Source: Zookeys. 2021 Aug 3;1054:95–126. doi: 10.3897/zookeys.1054.70408 (PMC8355012; doi:10.3897/zookeys.1054.70408)
Supplement: XML Treatment for Brigittea [file zookeys.1054.70408-treatment1.xml]

<!DOCTYPE tp:taxon-treatment
  PUBLIC "-//TaxonX//DTD Taxonomic Treatment Publishing DTD v0 20100105//EN" "tax-treatment-NSO.dtd">
<tp:taxon-treatment xmlns:tp="http://www.plazi.org/taxpub"><tp:treatment-meta><kwd-group><label>Taxon classification</label><kwd><named-content xmlns:xlink="http://www.w3.org/1999/xlink" content-type="kingdom">Animalia</named-content></kwd><kwd><named-content xmlns:xlink="http://www.w3.org/1999/xlink" content-type="order">Araneae</named-content></kwd><kwd><named-content xmlns:xlink="http://www.w3.org/1999/xlink" content-type="family">Dictynidae</named-content></kwd></kwd-group><mixed-citation publication-type="journal"><person-group><name><surname>Zamani</surname><given-names>Alireza</given-names></name><name><surname>Marusik</surname><given-names>Yuri M.</given-names></name></person-group><article-title>A new genus and ten new species of spiders (<tp:taxon-name><tp:taxon-name-part taxon-name-part-type="class">Arachnida</tp:taxon-name-part></tp:taxon-name>, <tp:taxon-name><tp:taxon-name-part taxon-name-part-type="order">Araneae</tp:taxon-name-part></tp:taxon-name>) from Iran</article-title><source>Zookeys</source><day>03</day><month>8</month><year>2021</year><volume>1054</volume><fpage>95</fpage><lpage>126</lpage><pub-id pub-id-type="doi">10.3897/zookeys.1054.70408</pub-id></mixed-citation></tp:treatment-meta><tp:nomenclature><label>Genus</label><tp:taxon-name>
              <object-id xmlns:xlink="http://www.w3.org/1999/xlink" content-type="arpha" xlink:type="simple">0150A706-A198-52EB-B414-9ADFE041A757</object-id>
              <tp:taxon-name-part taxon-name-part-type="genus" reg="Brigittea">Brigittea</tp:taxon-name-part>
            </tp:taxon-name><tp:taxon-authority>Lehtinen, 1967</tp:taxon-authority></tp:nomenclature><tp:treatment-sec sec-type="comments" id="SECID0EGIAC"><title>Comments.</title><p><italic><tp:taxon-name><tp:taxon-name-part taxon-name-part-type="genus" reg="Brigittea">Brigittea</tp:taxon-name-part></tp:taxon-name></italic> is a small genus with six nominal species distributed in the Western Palaearctic, all of which were previously classified in <italic><tp:taxon-name><tp:taxon-name-part taxon-name-part-type="genus" reg="Dictyna">Dictyna</tp:taxon-name-part></tp:taxon-name></italic> Sundevall, 1833. Males have a highly elevated cephalic region and chelicerae with lateral condyles and deeply concaved mesal margins. Females differ from those of the related genera by their spaced receptacles (vs touching each other).</p></tp:treatment-sec></tp:taxon-treatment>
