# Supplementary material for: A new genus and ten new species of spiders (Arachnida, Araneae) from Iran
Source: Zookeys. 2021 Aug 3;1054:95–126. doi: 10.3897/zookeys.1054.70408 (PMC8355012; doi:10.3897/zookeys.1054.70408)
Supplement: XML Treatment for Brigittea avicenna [file zookeys.1054.70408-treatment2.xml]

<!DOCTYPE tp:taxon-treatment
  PUBLIC "-//TaxonX//DTD Taxonomic Treatment Publishing DTD v0 20100105//EN" "tax-treatment-NSO.dtd">
<tp:taxon-treatment xmlns:tp="http://www.plazi.org/taxpub"><tp:treatment-meta><kwd-group><label>Taxon classification</label><kwd><named-content xmlns:xlink="http://www.w3.org/1999/xlink" content-type="kingdom">Animalia</named-content></kwd><kwd><named-content xmlns:xlink="http://www.w3.org/1999/xlink" content-type="order">Araneae</named-content></kwd><kwd><named-content xmlns:xlink="http://www.w3.org/1999/xlink" content-type="family">Dictynidae</named-content></kwd></kwd-group><mixed-citation publication-type="journal"><person-group><name><surname>Zamani</surname><given-names>Alireza</given-names></name><name><surname>Marusik</surname><given-names>Yuri M.</given-names></name></person-group><article-title>A new genus and ten new species of spiders (<tp:taxon-name><tp:taxon-name-part taxon-name-part-type="class">Arachnida</tp:taxon-name-part></tp:taxon-name>, <tp:taxon-name><tp:taxon-name-part taxon-name-part-type="order">Araneae</tp:taxon-name-part></tp:taxon-name>) from Iran</article-title><source>Zookeys</source><day>03</day><month>8</month><year>2021</year><volume>1054</volume><fpage>95</fpage><lpage>126</lpage><pub-id pub-id-type="doi">10.3897/zookeys.1054.70408</pub-id></mixed-citation></tp:treatment-meta><tp:nomenclature><tp:taxon-name>
              <object-id xmlns:xlink="http://www.w3.org/1999/xlink" content-type="arpha" xlink:type="simple">92FF2DB6-EC5E-5485-ADC4-0C6A4CCDB13A</object-id>
              <tp:taxon-name-part taxon-name-part-type="genus" reg="Brigittea">Brigittea</tp:taxon-name-part>
              <tp:taxon-name-part taxon-name-part-type="species" reg="avicenna">avicenna</tp:taxon-name-part>
              <object-id xmlns:xlink="http://www.w3.org/1999/xlink" content-type="zoobank" xlink:type="simple">http://zoobank.org/D03A116C-9C98-48B0-BD23-B8B36B6EC07E</object-id>
            </tp:taxon-name><tp:taxon-status xmlns:xlink="http://www.w3.org/1999/xlink" xlink:type="simple">sp. nov.</tp:taxon-status><xref ref-type="fig" rid="F1">Figures 1A–E</xref><xref ref-type="fig" rid="F2">, 2A–D</xref><xref ref-type="fig" rid="F3">, 3A–D</xref></tp:nomenclature><tp:treatment-sec sec-type="type material" id="SECID0EOKAC"><title>Type material.</title><p><bold><italic>Holotype</italic></bold> ♂ (<named-content xmlns:xlink="http://www.w3.org/1999/xlink" content-type="dwc:institutional_code" xlink:type="simple">MHNG</named-content>), Iran: Kurdistan Province: S of Divandareh, <named-content xmlns:xlink="http://www.w3.org/1999/xlink" content-type="dwc:verbatimCoordinates" xlink:type="simple"><named-content content-type="geo-json" specific-use="{&#34;type&#34;:&#34;Point&#34;,&#34;coordinates&#34;:[47.083333,35.750000]}" id="NCID0EBLAC" xlink:type="simple">35°45'N, 47°05'E</named-content></named-content>, 23.6.1975 (A. Senglet). <italic><bold>Paratypes</bold></italic>: 3♀ (<named-content xmlns:xlink="http://www.w3.org/1999/xlink" content-type="dwc:institutional_code" xlink:type="simple">MHNG</named-content>), same collection data as the holotype; 2♀ (<named-content xmlns:xlink="http://www.w3.org/1999/xlink" content-type="dwc:institutional_code" xlink:type="simple">MHNG</named-content>), Alborz Province: Asara, <named-content xmlns:xlink="http://www.w3.org/1999/xlink" content-type="dwc:verbatimCoordinates" xlink:type="simple"><named-content content-type="geo-json" specific-use="{&#34;type&#34;:&#34;Point&#34;,&#34;coordinates&#34;:[51.233333,36.033333]}" id="NCID0EWLAC" xlink:type="simple">36°02'N, 51°14'E</named-content></named-content>, 1900 m, 4.7.1975 (A. Senglet).</p></tp:treatment-sec><tp:treatment-sec sec-type="etymology" id="SECID0E2LAC"><title>Etymology.</title><p>The new species is named after Ibn Sina, also known as Avicenna (ca 980–June 1037), a Persian polymath who is regarded as the father of early modern medicine; noun in apposition.</p></tp:treatment-sec><tp:treatment-sec sec-type="diagnosis" id="SECID0EAMAC"><title>Diagnosis.</title><p>The male of the new species differs from all congeners by its thick embolus (vs filamentous) and the posterior tip of conductor (<italic>Ct</italic>) directed mesally (vs retrolaterally). The female can be distinguished by the almost round copulatory openings and ridges (<italic>Er</italic>) spaced by more than 8 diameters of copulatory openings (vs copulatory openings not round and ridges spaced by less than 3 diameters).</p></tp:treatment-sec><tp:treatment-sec sec-type="description" id="SECID0EPMAC"><title>Description.</title><p><bold>Male.</bold> Habitus as in Figure <xref ref-type="fig" rid="F1">1A, D, E</xref>. Total length 2.60. Carapace 1.25 long, 0.55 wide at pars cephalica, 0.85 at pars thoracica, pars cephalica very high, higher than ½ (ca 0.65) of carapace length. Eye sizes: <abbrev xmlns:xlink="http://www.w3.org/1999/xlink" xlink:title="anterior median eye" id="ABBRID0E2MAC" xlink:type="simple">AME</abbrev>: 0.05, <abbrev xmlns:xlink="http://www.w3.org/1999/xlink" xlink:title="anterior lateral eye" id="ABBRID0E6MAC" xlink:type="simple">ALE</abbrev>: 0.06, <abbrev xmlns:xlink="http://www.w3.org/1999/xlink" xlink:title="posterior median eye" id="ABBRID0EDNAC" xlink:type="simple">PME</abbrev>: 0.06, <abbrev xmlns:xlink="http://www.w3.org/1999/xlink" xlink:title="posterior lateral eye" id="ABBRID0EHNAC" xlink:type="simple">PLE</abbrev>: 0.06. Carapace, labium, chelicera, maxilla and sternum dark reddish brown, without any pattern. Pars cephalica and sternum with sparse coating of long white setae. Legs light brown, without annulations. Abdomen dark grey, with coating of dense short white setae. Spinnerets brownish, unicolourous. Cribellum undivided (Fig. <xref ref-type="fig" rid="F1">1C</xref>). Measurements of legs: I: 3.50 (1.04, 0.34, 0.85, 0.81, 0.46), II: 3.07 (0.94, 0.33, 0.70, 0.68, 0.42), III: 2.23 (0.71, 0.27, 0.42, 0.50, 0.33), IV: 2.55 (0.80, 0.29, 0.54, 0.59, 0.33).</p><fig id="F1" position="float" orientation="portrait"><object-id xmlns:xlink="http://www.w3.org/1999/xlink" content-type="doi" xlink:type="simple">10.3897/zookeys.1054.70408.figure1</object-id><object-id xmlns:xlink="http://www.w3.org/1999/xlink" content-type="arpha" xlink:type="simple">107986D1-8E8E-549A-9EF7-AC78C1CF085C</object-id><label>Figure 1.</label><caption><p>Male (<bold>A, C–E</bold>) and female (<bold>B</bold>) of <italic><tp:taxon-name><tp:taxon-name-part taxon-name-part-type="genus" reg="Brigittea">Brigittea</tp:taxon-name-part><tp:taxon-name-part taxon-name-part-type="species" reg="avicenna">avicenna</tp:taxon-name-part></tp:taxon-name></italic> sp. nov. <bold>A, B</bold> habitus, dorsal <bold>D, E</bold> same, frontal and lateral, respectively <bold>C</bold> cribellum and spinnerets, ventral.</p></caption><graphic xmlns:xlink="http://www.w3.org/1999/xlink" xlink:href="zookeys-1054-095-g001.jpg" position="float" orientation="portrait" xlink:type="simple" id="oo_573549.jpg"><uri content-type="original_file" xlink:type="simple">https://binary.pensoft.net/fig/573549</uri></graphic></fig><p>Palp as in Figures <xref ref-type="fig" rid="F2">2A, B</xref>, <xref ref-type="fig" rid="F3">3A–D</xref>; tibia with dorso-retrolateral socket (<italic>Ts</italic>); cymbium almost 2 times longer than wide; anterior part of conductor (<italic>Ca</italic>) terminates at about 11:30 o’clock position; posterior part (<italic>Ct</italic>) covered with fine granulation, tip directed mesally; embolic base large, about ½ of cymbium’s length; embolus thick, originates at 10 o’clock position, tip modified with fine hook terminally.</p><fig id="F2" position="float" orientation="portrait"><object-id xmlns:xlink="http://www.w3.org/1999/xlink" content-type="doi" xlink:type="simple">10.3897/zookeys.1054.70408.figure2</object-id><object-id xmlns:xlink="http://www.w3.org/1999/xlink" content-type="arpha" xlink:type="simple">D46FDD20-AFF0-5314-97A2-AA532231EBDF</object-id><label>Figure 2.</label><caption><p>Male palp (<bold>A, B</bold>) and epigyne (<bold>C, D</bold>) of <italic><tp:taxon-name><tp:taxon-name-part taxon-name-part-type="genus" reg="Brigittea">Brigittea</tp:taxon-name-part><tp:taxon-name-part taxon-name-part-type="species" reg="avicenna">avicenna</tp:taxon-name-part></tp:taxon-name></italic> sp. nov. <bold>A, C</bold> ventral <bold>B</bold> retrolateral <bold>D</bold> dorsal. Abbreviations: <italic>Er</italic> – epigynal ridge, <italic>Re</italic> – receptacle. Scale bars: 0.2 mm.</p></caption><graphic xmlns:xlink="http://www.w3.org/1999/xlink" xlink:href="zookeys-1054-095-g002.jpg" position="float" orientation="portrait" xlink:type="simple" id="oo_573550.jpg"><uri content-type="original_file" xlink:type="simple">https://binary.pensoft.net/fig/573550</uri></graphic></fig><fig id="F3" position="float" orientation="portrait"><object-id xmlns:xlink="http://www.w3.org/1999/xlink" content-type="doi" xlink:type="simple">10.3897/zookeys.1054.70408.figure3</object-id><object-id xmlns:xlink="http://www.w3.org/1999/xlink" content-type="arpha" xlink:type="simple">536E6F51-AB11-5EEF-B7D3-BA6BFF443737</object-id><label>Figure 3.</label><caption><p>SEM images of the male palp of <italic><tp:taxon-name><tp:taxon-name-part taxon-name-part-type="genus" reg="Brigittea">Brigittea</tp:taxon-name-part><tp:taxon-name-part taxon-name-part-type="species" reg="avicenna">avicenna</tp:taxon-name-part></tp:taxon-name></italic> sp. nov. <bold>A, B</bold> ventral <bold>C, D</bold> retrolateral. Abbreviations: <italic>Ca</italic> – anterior part of conductor, <italic>Ct</italic> – posterior part of conductor, <italic>Ts</italic> – tibial socket. Scale bars: 0.1 mm.</p></caption><graphic xmlns:xlink="http://www.w3.org/1999/xlink" xlink:href="zookeys-1054-095-g003.jpg" position="float" orientation="portrait" xlink:type="simple" id="oo_573551.jpg"><uri content-type="original_file" xlink:type="simple">https://binary.pensoft.net/fig/573551</uri></graphic></fig><p><bold>Female (<italic>paratype</italic> from Kurdistan).</bold> Habitus as in Figure <xref ref-type="fig" rid="F1">1B</xref>. Total length 3.60. Carapace 1.15 long, 0.58 wide at pars cephalica, 0.94 at pars thoracica. Coloration, general somatic features and eye sizes as in male. Measurements of legs: I: 3.57 (1.06, 0.40, 0.77, 0.79, 0.55), II: 3.09 (0.96, 0.36, 0.63, 0.71, 0.43), III: 2.36 (0.75, 0.33, 0.46, 0.52, 0.30), IV: 3.02 (0.95, 0.39, 0.66, 0.68, 0.34).</p><p>Epigyne as in Figure <xref ref-type="fig" rid="F2">2C, D</xref>; epigynal field about 3 times wider than long; copulatory opening almost round, spaced by 1.6 diameters, lateral ridges (<italic>Er</italic>) located 2 diameters of copulatory openings apart from copulatory openings, their length about diameter of copulatory openings; copulatory ducts gradually tapering, making a course of about 90°, about 2 times longer than copulatory opening’s diameter; receptacles (<italic>Re</italic>) smaller than copulatory openings, spaced slightly by more than one width.</p></tp:treatment-sec><tp:treatment-sec sec-type="comments" id="SECID0E4CAE"><title>Comments.</title><p>At first look, the male palp is similar to those of the species of <italic><tp:taxon-name><tp:taxon-name-part taxon-name-part-type="genus" reg="Emblyna">Emblyna</tp:taxon-name-part></tp:taxon-name></italic> Chamberlin, 1948 due to the modified embolus (thick and with complex tip). Current generic placement is due to the strongly raised cephalic region, which is also documented in the generotype, <italic><tp:taxon-name><tp:taxon-name-part taxon-name-part-type="genus" reg="Brigittea">Brigittea</tp:taxon-name-part><tp:taxon-name-part taxon-name-part-type="species" reg="latens">latens</tp:taxon-name-part></tp:taxon-name></italic> (Fabricius, 1775), and modification of chelicera (cf. Fig. <xref ref-type="fig" rid="F1">1D</xref> and <xref ref-type="bibr" rid="B9">Miller and Svatoň 1978</xref>: pl. IV, figs 1, 2). All species assigned to <italic><tp:taxon-name><tp:taxon-name-part taxon-name-part-type="genus" reg="Brigittea">Brigittea</tp:taxon-name-part></tp:taxon-name></italic> similarly have the posterior tip of conductor covered with fine teeth (cf. <xref ref-type="bibr" rid="B7">Marusik et al. 2015</xref>: figs 31, 35). Another similarity with the generotype is spaced receptacles (vs touching each other in <italic><tp:taxon-name><tp:taxon-name-part taxon-name-part-type="genus" reg="Emblyna">Emblyna</tp:taxon-name-part></tp:taxon-name></italic> and <italic><tp:taxon-name><tp:taxon-name-part taxon-name-part-type="genus" reg="Dictyna">Dictyna</tp:taxon-name-part></tp:taxon-name></italic>). Although <italic><tp:taxon-name><tp:taxon-name-part taxon-name-part-type="genus" reg="Brigittea">B.</tp:taxon-name-part><tp:taxon-name-part taxon-name-part-type="species" reg="latens">latens</tp:taxon-name-part></tp:taxon-name></italic> has a filamentous embolus, its tip is modified in a similar way as in <italic><tp:taxon-name><tp:taxon-name-part taxon-name-part-type="genus" reg="Brigittea">B.</tp:taxon-name-part><tp:taxon-name-part taxon-name-part-type="species" reg="avicenna">avicenna</tp:taxon-name-part></tp:taxon-name></italic> sp. nov. (cf. <xref ref-type="bibr" rid="B7">Marusik et al. 2015</xref>: fig. 36). There is another character that is different in the new species and the generotype – the structure of the cribellum. In the new species the cribellum is integral, while in <italic><tp:taxon-name><tp:taxon-name-part taxon-name-part-type="genus" reg="Brigittea">B.</tp:taxon-name-part><tp:taxon-name-part taxon-name-part-type="species" reg="latens">latens</tp:taxon-name-part></tp:taxon-name></italic> it is bipartite (cf. <xref ref-type="bibr" rid="B6">Lehtinen 1967</xref>).</p></tp:treatment-sec><tp:treatment-sec sec-type="distribution" id="SECID0E6FAE"><title>Distribution.</title><p>Known only from the listed localities in Alborz and Kurdistan provinces, northern and western Iran.</p></tp:treatment-sec><ref-list><ref id="B9"><mixed-citation xmlns:xlink="http://www.w3.org/1999/xlink" xlink:type="simple"><person-group><name name-style="western"><surname>Miller</surname><given-names>F</given-names></name><name name-style="western"><surname>Svatoň</surname><given-names>J</given-names></name></person-group> (<year>1978</year>) <article-title>Einige seltene und bisher unbekannte Spinnenarten aus der Slowakei.</article-title><source>Annotationes Zoologicae et Botanicae Bratislava</source><volume>126</volume>: <fpage>1</fpage>–<lpage>19</lpage>.</mixed-citation></ref><ref id="B7"><mixed-citation xmlns:xlink="http://www.w3.org/1999/xlink" xlink:type="simple"><person-group><name name-style="western"><surname>Marusik</surname><given-names>YM</given-names></name><name name-style="western"><surname>Esyunin</surname><given-names>SL</given-names></name><name name-style="western"><surname>Tuneva</surname><given-names>TK</given-names></name></person-group> (<year>2015</year>) <article-title>A survey of Palaearctic <tp:taxon-name><tp:taxon-name-part taxon-name-part-type="family">Dictynidae</tp:taxon-name-part></tp:taxon-name> (<tp:taxon-name><tp:taxon-name-part taxon-name-part-type="order">Araneae</tp:taxon-name-part></tp:taxon-name>). 1. Taxonomic notes on <italic><tp:taxon-name><tp:taxon-name-part taxon-name-part-type="genus">Dictynomorpha</tp:taxon-name-part></tp:taxon-name></italic> Spassky, 1939, <italic><tp:taxon-name><tp:taxon-name-part taxon-name-part-type="genus">Brigittea</tp:taxon-name-part></tp:taxon-name></italic> Lehtinen, 1967 and <italic><tp:taxon-name><tp:taxon-name-part taxon-name-part-type="genus">Lathys</tp:taxon-name-part></tp:taxon-name></italic> Simon, 1884.</article-title><source>Zootaxa</source><volume>3925</volume>(<issue>1</issue>): <fpage>129</fpage>–<lpage>144</lpage>. <ext-link xlink:type="simple" ext-link-type="doi" xlink:href="10.11646/zootaxa.3925.1.9">https://doi.org/10.11646/zootaxa.3925.1.9</ext-link></mixed-citation></ref><ref id="B6"><mixed-citation xmlns:xlink="http://www.w3.org/1999/xlink" xlink:type="simple"><person-group><name name-style="western"><surname>Lehtinen</surname><given-names>PT</given-names></name></person-group> (<year>1967</year>) <article-title>Classification of the cribellate spiders and some allied families, with notes on the evolution of the suborder <tp:taxon-name><tp:taxon-name-part taxon-name-part-type="infraorder">Araneomorpha</tp:taxon-name-part></tp:taxon-name>.</article-title><source>Annales Zoologici Fennici</source><volume>4</volume>: <fpage>199</fpage>–<lpage>468</lpage>.</mixed-citation></ref></ref-list></tp:taxon-treatment>
