# Supplementary material for: A new genus and ten new species of spiders (Arachnida, Araneae) from Iran
Source: Zookeys. 2021 Aug 3;1054:95–126. doi: 10.3897/zookeys.1054.70408 (PMC8355012; doi:10.3897/zookeys.1054.70408)
Supplement: XML Treatment for Zagrotes [file zookeys.1054.70408-treatment3.xml]

<!DOCTYPE tp:taxon-treatment
  PUBLIC "-//TaxonX//DTD Taxonomic Treatment Publishing DTD v0 20100105//EN" "tax-treatment-NSO.dtd">
<tp:taxon-treatment xmlns:tp="http://www.plazi.org/taxpub"><tp:treatment-meta><kwd-group><label>Taxon classification</label><kwd><named-content xmlns:xlink="http://www.w3.org/1999/xlink" content-type="kingdom">Animalia</named-content></kwd><kwd><named-content xmlns:xlink="http://www.w3.org/1999/xlink" content-type="order">Araneae</named-content></kwd><kwd><named-content xmlns:xlink="http://www.w3.org/1999/xlink" content-type="family">Gnaphosidae</named-content></kwd></kwd-group><mixed-citation publication-type="journal"><person-group><name><surname>Zamani</surname><given-names>Alireza</given-names></name><name><surname>Marusik</surname><given-names>Yuri M.</given-names></name></person-group><article-title>A new genus and ten new species of spiders (<tp:taxon-name><tp:taxon-name-part taxon-name-part-type="class">Arachnida</tp:taxon-name-part></tp:taxon-name>, <tp:taxon-name><tp:taxon-name-part taxon-name-part-type="order">Araneae</tp:taxon-name-part></tp:taxon-name>) from Iran</article-title><source>Zookeys</source><day>03</day><month>8</month><year>2021</year><volume>1054</volume><fpage>95</fpage><lpage>126</lpage><pub-id pub-id-type="doi">10.3897/zookeys.1054.70408</pub-id></mixed-citation></tp:treatment-meta><tp:nomenclature><label>Genus</label><tp:taxon-name>
              <object-id xmlns:xlink="http://www.w3.org/1999/xlink" content-type="arpha" xlink:type="simple">795F8D5A-70C9-5ACC-8E72-FDD94D4DE30A</object-id>
              <tp:taxon-name-part taxon-name-part-type="genus" reg="Zagrotes">Zagrotes</tp:taxon-name-part>
            </tp:taxon-name><tp:taxon-authority>Zamani, Chatzaki, Esyunin &amp; Marusik, 2021</tp:taxon-authority></tp:nomenclature><tp:treatment-sec sec-type="comments" id="SECID0EOHAE"><title>Comments.</title><p>This genus was recently described as monotypic from southwestern and southern Iran, with <italic><tp:taxon-name><tp:taxon-name-part taxon-name-part-type="genus" reg="Zagrotes">Zagrotes</tp:taxon-name-part><tp:taxon-name-part taxon-name-part-type="species" reg="apophysalis">apophysalis</tp:taxon-name-part></tp:taxon-name></italic> Zamani, Chatzaki, Esyunin &amp; Marusik, 2021 as the type species. In the same paper, <xref ref-type="bibr" rid="B15">Zamani et al. (2021a)</xref> described another similar species in another genus, namely <italic><tp:taxon-name><tp:taxon-name-part taxon-name-part-type="genus" reg="Berinda">Berinda</tp:taxon-name-part><tp:taxon-name-part taxon-name-part-type="species" reg="bifurcata">bifurcata</tp:taxon-name-part></tp:taxon-name></italic> Zamani, Chatzaki, Esyunin &amp; Marusik, 2021. The two new species described here are closely related to <italic><tp:taxon-name><tp:taxon-name-part taxon-name-part-type="genus" reg="Berinda">B.</tp:taxon-name-part><tp:taxon-name-part taxon-name-part-type="species" reg="bifurcata">bifurcata</tp:taxon-name-part></tp:taxon-name></italic>, and to a lesser degree to <italic><tp:taxon-name><tp:taxon-name-part taxon-name-part-type="genus" reg="Zagrotes">Z.</tp:taxon-name-part><tp:taxon-name-part taxon-name-part-type="species" reg="apophysalis">apophysalis</tp:taxon-name-part></tp:taxon-name></italic>. All species possess a bifurcated <abbrev xmlns:xlink="http://www.w3.org/1999/xlink" xlink:title="retrolateral tibial apophysis" id="ABBRID0EEJAE" xlink:type="simple">RTA</abbrev> and similar conformation of the bulb. For this reason, we propose a new combination, <italic><tp:taxon-name><tp:taxon-name-part taxon-name-part-type="genus" reg="Zagrotes">Zagrotes</tp:taxon-name-part><tp:taxon-name-part taxon-name-part-type="species" reg="bifurcatus">bifurcatus</tp:taxon-name-part></tp:taxon-name></italic> (Zamani, Chatzaki, Esyunin &amp; Marusik, 2021), comb. nov., despite the fact that this species and the two new ones described here lack modifications on palpal patella and swollen tibia that are present in the type species.</p></tp:treatment-sec><tp:treatment-sec sec-type="Composition" id="SECID0ETJAE"><title>Composition.</title><p>Four species: <italic><tp:taxon-name><tp:taxon-name-part taxon-name-part-type="genus" reg="Zagrotes">Z.</tp:taxon-name-part><tp:taxon-name-part taxon-name-part-type="species" reg="apophysalis">apophysalis</tp:taxon-name-part></tp:taxon-name></italic>, <italic><tp:taxon-name><tp:taxon-name-part taxon-name-part-type="genus" reg="Zagrotes">Z.</tp:taxon-name-part><tp:taxon-name-part taxon-name-part-type="species" reg="borna">borna</tp:taxon-name-part></tp:taxon-name></italic> sp. nov., <italic><tp:taxon-name><tp:taxon-name-part taxon-name-part-type="genus" reg="Zagrotes">Z.</tp:taxon-name-part><tp:taxon-name-part taxon-name-part-type="species" reg="bifurcatus">bifurcatus</tp:taxon-name-part></tp:taxon-name></italic> comb. nov., and <italic><tp:taxon-name><tp:taxon-name-part taxon-name-part-type="genus" reg="Zagrotes">Z.</tp:taxon-name-part><tp:taxon-name-part taxon-name-part-type="species" reg="parla">parla</tp:taxon-name-part></tp:taxon-name></italic> sp. nov.</p></tp:treatment-sec><tp:treatment-sec sec-type="distribution" id="SECID0EFLAE"><title>Distribution.</title><p>Endemic to Iran, distributed along the southwestern and southern slopes of Zagros Mountains, from Kohgiluyeh and Boyer-Ahmad to Hormozgan.</p></tp:treatment-sec><ref-list><ref id="B15"><mixed-citation xmlns:xlink="http://www.w3.org/1999/xlink" xlink:type="simple"><person-group><name name-style="western"><surname>Zamani</surname><given-names>A</given-names></name><name name-style="western"><surname>Chatzaki</surname><given-names>M</given-names></name><name name-style="western"><surname>Esyunin</surname><given-names>SL</given-names></name><name name-style="western"><surname>Marusik</surname><given-names>YM</given-names></name></person-group> (<year>2021a</year>) <article-title>One new genus and nineteen new species of ground spiders (<tp:taxon-name><tp:taxon-name-part taxon-name-part-type="order">Araneae</tp:taxon-name-part></tp:taxon-name>: <tp:taxon-name><tp:taxon-name-part taxon-name-part-type="family">Gnaphosidae</tp:taxon-name-part></tp:taxon-name>) from Iran, with other taxonomic considerations.</article-title><source>European Journal of Taxonomy</source><volume>751</volume>: <fpage>68</fpage>–<lpage>114</lpage>. <ext-link xlink:type="simple" ext-link-type="doi" xlink:href="10.5852/ejt.2021.751.1381">https://doi.org/10.5852/ejt.2021.751.1381</ext-link></mixed-citation></ref></ref-list></tp:taxon-treatment>
