# Supplementary material for: A new genus and ten new species of spiders (Arachnida, Araneae) from Iran
Source: Zookeys. 2021 Aug 3;1054:95–126. doi: 10.3897/zookeys.1054.70408 (PMC8355012; doi:10.3897/zookeys.1054.70408)
Supplement: XML Treatment for Zagrotes borna [file zookeys.1054.70408-treatment4.xml]

<!DOCTYPE tp:taxon-treatment
  PUBLIC "-//TaxonX//DTD Taxonomic Treatment Publishing DTD v0 20100105//EN" "tax-treatment-NSO.dtd">
<tp:taxon-treatment xmlns:tp="http://www.plazi.org/taxpub"><tp:treatment-meta><kwd-group><label>Taxon classification</label><kwd><named-content xmlns:xlink="http://www.w3.org/1999/xlink" content-type="kingdom">Animalia</named-content></kwd><kwd><named-content xmlns:xlink="http://www.w3.org/1999/xlink" content-type="order">Araneae</named-content></kwd><kwd><named-content xmlns:xlink="http://www.w3.org/1999/xlink" content-type="family">Gnaphosidae</named-content></kwd></kwd-group><mixed-citation publication-type="journal"><person-group><name><surname>Zamani</surname><given-names>Alireza</given-names></name><name><surname>Marusik</surname><given-names>Yuri M.</given-names></name></person-group><article-title>A new genus and ten new species of spiders (<tp:taxon-name><tp:taxon-name-part taxon-name-part-type="class">Arachnida</tp:taxon-name-part></tp:taxon-name>, <tp:taxon-name><tp:taxon-name-part taxon-name-part-type="order">Araneae</tp:taxon-name-part></tp:taxon-name>) from Iran</article-title><source>Zookeys</source><day>03</day><month>8</month><year>2021</year><volume>1054</volume><fpage>95</fpage><lpage>126</lpage><pub-id pub-id-type="doi">10.3897/zookeys.1054.70408</pub-id></mixed-citation></tp:treatment-meta><tp:nomenclature><tp:taxon-name>
              <object-id xmlns:xlink="http://www.w3.org/1999/xlink" content-type="arpha" xlink:type="simple">A7F8C52D-9103-52B1-B2CE-74E97BE9497F</object-id>
              <tp:taxon-name-part taxon-name-part-type="genus" reg="Zagrotes">Zagrotes</tp:taxon-name-part>
              <tp:taxon-name-part taxon-name-part-type="species" reg="borna">borna</tp:taxon-name-part>
              <object-id xmlns:xlink="http://www.w3.org/1999/xlink" content-type="zoobank" xlink:type="simple">http://zoobank.org/DA557472-6803-4C50-A165-BF60F41828AC</object-id>
            </tp:taxon-name><tp:taxon-status xmlns:xlink="http://www.w3.org/1999/xlink" xlink:type="simple">sp. nov.</tp:taxon-status><xref ref-type="fig" rid="F4">Figures 4A</xref><xref ref-type="fig" rid="F5">, 5A, B</xref><xref ref-type="fig" rid="F6">, 6A, B</xref><xref ref-type="fig" rid="F7">, 7A, B</xref></tp:nomenclature><tp:treatment-sec sec-type="type material" id="SECID0ECNAE"><title>Type material.</title><p><bold><italic>Holotype</italic></bold> ♂ (<named-content xmlns:xlink="http://www.w3.org/1999/xlink" content-type="dwc:institutional_code" xlink:type="simple">NHMW</named-content>), Iran: Hormozgan Province: 40 km NW of Bandar Abbas, 7.4.1972 (G. Pretzmann).</p></tp:treatment-sec><tp:treatment-sec sec-type="etymology" id="SECID0ESNAE"><title>Etymology.</title><p>The specific epithet is a Persian masculine given name meaning “young”.</p></tp:treatment-sec><tp:treatment-sec sec-type="diagnosis" id="SECID0EXNAE"><title>Diagnosis.</title><p>The new species is most similar to <italic><tp:taxon-name><tp:taxon-name-part taxon-name-part-type="genus" reg="Zagrotes">Z.</tp:taxon-name-part><tp:taxon-name-part taxon-name-part-type="species" reg="parla">parla</tp:taxon-name-part></tp:taxon-name></italic> sp. nov. and can be distinguished by the <abbrev xmlns:xlink="http://www.w3.org/1999/xlink" xlink:title="retrolateral tibial apophysis" id="ABBRID0EIOAE" xlink:type="simple">RTA</abbrev> longer than ½ of the cymbium’s length (vs shorter) and less deeply bifurcated (cf. Fig. <xref ref-type="fig" rid="F6">6B and D</xref>), and the relatively shorter palpal tibia (4 times shorter than cymbium vs 2 times shorter), and by the shape of the bulb. The two species differ also by the shape of the sperm duct and tegular apophysis (cf. Fig. <xref ref-type="fig" rid="F5">5A and C</xref>).</p></tp:treatment-sec><tp:treatment-sec sec-type="description" id="SECID0EUOAE"><title>Description.</title><p><bold>Male.</bold> Habitus as in Figure <xref ref-type="fig" rid="F4">4A</xref>. Total length 4.85. Carapace 2.20 long, 1.43 wide. Eye sizes: <abbrev xmlns:xlink="http://www.w3.org/1999/xlink" xlink:title="anterior median eye" id="ABBRID0EAPAE" xlink:type="simple">AME</abbrev>: 0.11, <abbrev xmlns:xlink="http://www.w3.org/1999/xlink" xlink:title="anterior lateral eye" id="ABBRID0EEPAE" xlink:type="simple">ALE</abbrev>: 0.09, <abbrev xmlns:xlink="http://www.w3.org/1999/xlink" xlink:title="posterior median eye" id="ABBRID0EIPAE" xlink:type="simple">PME</abbrev>: 0.10, <abbrev xmlns:xlink="http://www.w3.org/1999/xlink" xlink:title="posterior lateral eye" id="ABBRID0EMPAE" xlink:type="simple">PLE</abbrev>: 0.09. Carapace, labium, chelicera, maxilla and sternum light brown, without any pattern. Legs yellowish-brown, without annulations. Abdomen cream-colored, with a tuft of dark brown long setae anteriorly and sparse lighter setae; ventrally with distinct tracheal marks. Spinnerets unicolourous. Measurements of legs: I: missing, II: 5.35 (1.45, 0.90, 1.12, 1.10, 0.78), III: 4.36 (1.20, 0.63, 0.87, 1.01, 0.65), IV: 7.06 (1.80, 1.00, 1.52, 1.81, 0.93).</p><fig id="F4" position="float" orientation="portrait"><object-id xmlns:xlink="http://www.w3.org/1999/xlink" content-type="doi" xlink:type="simple">10.3897/zookeys.1054.70408.figure4</object-id><object-id xmlns:xlink="http://www.w3.org/1999/xlink" content-type="arpha" xlink:type="simple">BDC68171-4457-5562-AD98-8361B55F526A</object-id><label>Figure 4.</label><caption><p>Males of <italic><tp:taxon-name><tp:taxon-name-part taxon-name-part-type="genus" reg="Zagrotes">Zagrotes</tp:taxon-name-part><tp:taxon-name-part taxon-name-part-type="species" reg="borna">borna</tp:taxon-name-part></tp:taxon-name></italic> sp. nov. (<bold>A</bold>), <italic><tp:taxon-name><tp:taxon-name-part taxon-name-part-type="genus" reg="Zagrotes">Z.</tp:taxon-name-part><tp:taxon-name-part taxon-name-part-type="species" reg="parla">parla</tp:taxon-name-part></tp:taxon-name></italic> sp. nov. (<bold>B</bold>), <italic><tp:taxon-name><tp:taxon-name-part taxon-name-part-type="genus" reg="Micaria">Micaria</tp:taxon-name-part><tp:taxon-name-part taxon-name-part-type="species" reg="atropatene">atropatene</tp:taxon-name-part></tp:taxon-name></italic> sp. nov. (<bold>C</bold>), <italic><tp:taxon-name><tp:taxon-name-part taxon-name-part-type="genus" reg="Sestakovaia">Sestakovaia</tp:taxon-name-part><tp:taxon-name-part taxon-name-part-type="species" reg="hyrcania">hyrcania</tp:taxon-name-part></tp:taxon-name></italic> sp. nov. (<bold>D</bold>) and <italic><tp:taxon-name><tp:taxon-name-part taxon-name-part-type="genus" reg="Mesiotelus">Mesiotelus</tp:taxon-name-part><tp:taxon-name-part taxon-name-part-type="species" reg="patricki">patricki</tp:taxon-name-part></tp:taxon-name></italic> sp. nov. (<bold>E, F</bold>) <bold>A–D, F</bold> habitus, dorsal <bold>E</bold> chelicerae, ventral. Scale bars: 0.2 mm, unless stated otherwise.</p></caption><graphic xmlns:xlink="http://www.w3.org/1999/xlink" xlink:href="zookeys-1054-095-g004.jpg" position="float" orientation="portrait" xlink:type="simple" id="oo_573552.jpg"><uri content-type="original_file" xlink:type="simple">https://binary.pensoft.net/fig/573552</uri></graphic></fig><p>Palp as in Figures <xref ref-type="fig" rid="F5">5A, B</xref>, <xref ref-type="fig" rid="F6">6A, B</xref>, <xref ref-type="fig" rid="F7">7A, B</xref>; tibia as long as wide, <abbrev xmlns:xlink="http://www.w3.org/1999/xlink" xlink:title="retrolateral tibial apophysis" id="ABBRID0EQSAE" xlink:type="simple">RTA</abbrev> almost twice longer than tibia, bifurcated in anterior 1/3, ventral arm rounded and dorsal one sharply pointed; cymbium 2 times longer than wide, and 4 times longer than tibia; tegular apophysis claw-like, directed laterally, with abrupt tip in lateral view; sperm duct with characteristic coil prolaterally.</p><fig id="F5" position="float" orientation="portrait"><object-id xmlns:xlink="http://www.w3.org/1999/xlink" content-type="doi" xlink:type="simple">10.3897/zookeys.1054.70408.figure5</object-id><object-id xmlns:xlink="http://www.w3.org/1999/xlink" content-type="arpha" xlink:type="simple">681A471A-6A73-53AA-963D-672FAD37EB8D</object-id><label>Figure 5.</label><caption><p>Male palps of <italic><tp:taxon-name><tp:taxon-name-part taxon-name-part-type="genus" reg="Zagrotes">Zagrotes</tp:taxon-name-part><tp:taxon-name-part taxon-name-part-type="species" reg="borna">borna</tp:taxon-name-part></tp:taxon-name></italic> sp. nov. (<bold>A, B</bold>) and <italic><tp:taxon-name><tp:taxon-name-part taxon-name-part-type="genus" reg="Zagrotes">Z.</tp:taxon-name-part><tp:taxon-name-part taxon-name-part-type="species" reg="parla">parla</tp:taxon-name-part></tp:taxon-name></italic> sp. nov. (<bold>C, D</bold>) <bold>A, C</bold> ventral <bold>B, D</bold> prolateral. Abbreviation: <italic><abbrev xmlns:xlink="http://www.w3.org/1999/xlink" xlink:title="tegular apophysis" id="ABBRID0E2TAE" xlink:type="simple">Ta</abbrev></italic> – tegular apophysis. Scale bars: 0.2 mm.</p></caption><graphic xmlns:xlink="http://www.w3.org/1999/xlink" xlink:href="zookeys-1054-095-g005.jpg" position="float" orientation="portrait" xlink:type="simple" id="oo_573553.jpg"><uri content-type="original_file" xlink:type="simple">https://binary.pensoft.net/fig/573553</uri></graphic></fig><p><bold>Female.</bold> Unknown.</p><fig id="F6" position="float" orientation="portrait"><object-id xmlns:xlink="http://www.w3.org/1999/xlink" content-type="doi" xlink:type="simple">10.3897/zookeys.1054.70408.figure6</object-id><object-id xmlns:xlink="http://www.w3.org/1999/xlink" content-type="arpha" xlink:type="simple">A3838F86-788F-5A86-A05C-5ADFF6DBB4CC</object-id><label>Figure 6.</label><caption><p>Male palps of <italic><tp:taxon-name><tp:taxon-name-part taxon-name-part-type="genus" reg="Zagrotes">Zagrotes</tp:taxon-name-part><tp:taxon-name-part taxon-name-part-type="species" reg="borna">borna</tp:taxon-name-part></tp:taxon-name></italic> sp. nov. (<bold>A, B</bold>) and <italic><tp:taxon-name><tp:taxon-name-part taxon-name-part-type="genus" reg="Zagrotes">Z.</tp:taxon-name-part><tp:taxon-name-part taxon-name-part-type="species" reg="parla">parla</tp:taxon-name-part></tp:taxon-name></italic> sp. nov. (<bold>C, D</bold>) <bold>A, C</bold> dorsal <bold>B, D</bold> retrolateral. Scale bars: 0.2 mm.</p></caption><graphic xmlns:xlink="http://www.w3.org/1999/xlink" xlink:href="zookeys-1054-095-g006.jpg" position="float" orientation="portrait" xlink:type="simple" id="oo_573554.jpg"><uri content-type="original_file" xlink:type="simple">https://binary.pensoft.net/fig/573554</uri></graphic></fig></tp:treatment-sec><tp:treatment-sec sec-type="distribution" id="SECID0ETVAE"><title>Distribution.</title><p>Known only from the type locality in Hormozgan Province, southern Iran.</p><fig id="F7" position="float" orientation="portrait"><object-id xmlns:xlink="http://www.w3.org/1999/xlink" content-type="doi" xlink:type="simple">10.3897/zookeys.1054.70408.figure7</object-id><object-id xmlns:xlink="http://www.w3.org/1999/xlink" content-type="arpha" xlink:type="simple">1495B7CC-1587-5F39-BF14-337CC2D7EB8F</object-id><label>Figure 7.</label><caption><p>SEM images of the male palps of <italic><tp:taxon-name><tp:taxon-name-part taxon-name-part-type="genus" reg="Zagrotes">Zagrotes</tp:taxon-name-part><tp:taxon-name-part taxon-name-part-type="species" reg="borna">borna</tp:taxon-name-part></tp:taxon-name></italic> sp. nov. (<bold>A, B</bold>) and <italic><tp:taxon-name><tp:taxon-name-part taxon-name-part-type="genus" reg="Zagrotes">Z.</tp:taxon-name-part><tp:taxon-name-part taxon-name-part-type="species" reg="parla">parla</tp:taxon-name-part></tp:taxon-name></italic> sp. nov. (<bold>C, D</bold>) <bold>A</bold> ventral <bold>B, D</bold> retrolateral <bold>C</bold> retroventral. Abbreviation: <italic><abbrev xmlns:xlink="http://www.w3.org/1999/xlink" xlink:title="tegular apophysis" id="ABBRID0EBXAE" xlink:type="simple">Ta</abbrev></italic> – tegular apophysis. Scale bars: 0.1 mm.</p></caption><graphic xmlns:xlink="http://www.w3.org/1999/xlink" xlink:href="zookeys-1054-095-g007.jpg" position="float" orientation="portrait" xlink:type="simple" id="oo_573555.jpg"><uri content-type="original_file" xlink:type="simple">https://binary.pensoft.net/fig/573555</uri></graphic></fig></tp:treatment-sec></tp:taxon-treatment>
