# Supplementary material for: A new genus and ten new species of spiders (Arachnida, Araneae) from Iran
Source: Zookeys. 2021 Aug 3;1054:95–126. doi: 10.3897/zookeys.1054.70408 (PMC8355012; doi:10.3897/zookeys.1054.70408)
Supplement: XML Treatment for Micaria atropatene [file zookeys.1054.70408-treatment6.xml]

<!DOCTYPE tp:taxon-treatment
  PUBLIC "-//TaxonX//DTD Taxonomic Treatment Publishing DTD v0 20100105//EN" "tax-treatment-NSO.dtd">
<tp:taxon-treatment xmlns:tp="http://www.plazi.org/taxpub"><tp:treatment-meta><kwd-group><label>Taxon classification</label><kwd><named-content xmlns:xlink="http://www.w3.org/1999/xlink" content-type="kingdom">Animalia</named-content></kwd><kwd><named-content xmlns:xlink="http://www.w3.org/1999/xlink" content-type="order">Araneae</named-content></kwd><kwd><named-content xmlns:xlink="http://www.w3.org/1999/xlink" content-type="family">Gnaphosidae</named-content></kwd></kwd-group><mixed-citation publication-type="journal"><person-group><name><surname>Zamani</surname><given-names>Alireza</given-names></name><name><surname>Marusik</surname><given-names>Yuri M.</given-names></name></person-group><article-title>A new genus and ten new species of spiders (<tp:taxon-name><tp:taxon-name-part taxon-name-part-type="class">Arachnida</tp:taxon-name-part></tp:taxon-name>, <tp:taxon-name><tp:taxon-name-part taxon-name-part-type="order">Araneae</tp:taxon-name-part></tp:taxon-name>) from Iran</article-title><source>Zookeys</source><day>03</day><month>8</month><year>2021</year><volume>1054</volume><fpage>95</fpage><lpage>126</lpage><pub-id pub-id-type="doi">10.3897/zookeys.1054.70408</pub-id></mixed-citation></tp:treatment-meta><tp:nomenclature><tp:taxon-name>
              <object-id xmlns:xlink="http://www.w3.org/1999/xlink" content-type="arpha" xlink:type="simple">F8C2C86A-76FA-5C80-8540-951429215094</object-id>
              <tp:taxon-name-part taxon-name-part-type="genus" reg="Micaria">Micaria</tp:taxon-name-part>
              <tp:taxon-name-part taxon-name-part-type="species" reg="atropatene">atropatene</tp:taxon-name-part>
              <object-id xmlns:xlink="http://www.w3.org/1999/xlink" content-type="zoobank" xlink:type="simple">http://zoobank.org/8E5579B5-A267-4AB2-86CA-028D610E26A5</object-id>
            </tp:taxon-name><tp:taxon-status xmlns:xlink="http://www.w3.org/1999/xlink" xlink:type="simple">sp. nov.</tp:taxon-status><xref ref-type="fig" rid="F4">Figures 4C</xref><xref ref-type="fig" rid="F8">, 8A, B</xref></tp:nomenclature><tp:treatment-sec sec-type="type material" id="SECID0EQ5AE"><title>Type material.</title><p><bold><italic>Holotype</italic></bold> ♂ (<named-content xmlns:xlink="http://www.w3.org/1999/xlink" content-type="dwc:institutional_code" xlink:type="simple">NHMW</named-content>), Iran: East Azerbaijan Province: 20 km SE of Miyaneh, 1970 (K. Bilek).</p></tp:treatment-sec><tp:treatment-sec sec-type="etymology" id="SECID0EA6AE"><title>Etymology.</title><p>The specific epithet (a noun in apposition) refers to an ancient kingdom established in ca 323 BC by the Persian satrap Atropates, centered in present-day northern and northwestern Iran.</p></tp:treatment-sec><tp:treatment-sec sec-type="diagnosis" id="SECID0EF6AE"><title>Diagnosis.</title><p>The new species is most similar to <italic><tp:taxon-name><tp:taxon-name-part taxon-name-part-type="genus" reg="Micaria">M.</tp:taxon-name-part><tp:taxon-name-part taxon-name-part-type="species" reg="rossica">rossica</tp:taxon-name-part></tp:taxon-name></italic> (Thorell, 1875) by having a small tibial apophysis, vestigial tegular apophysis (<italic><abbrev xmlns:xlink="http://www.w3.org/1999/xlink" xlink:title="tegular apophysis" id="ABBRID0EX6AE" xlink:type="simple">Ta</abbrev></italic>), a similar course of the sperm duct, and the distal tegular process (<italic>Dp</italic>) extending to the anterior edge of the tegulum. <italic><tp:taxon-name><tp:taxon-name-part taxon-name-part-type="genus" reg="Micaria">Micaria</tp:taxon-name-part><tp:taxon-name-part taxon-name-part-type="species" reg="atropatene">atropatene</tp:taxon-name-part></tp:taxon-name></italic> sp. nov. can be easily distinguished by the shape of the tegular process, which has an almost transverse anterior edge and a small spine-like tip (vs gradually tapering).</p></tp:treatment-sec><tp:treatment-sec sec-type="description" id="SECID0EOAAG"><title>Description.</title><p><bold>Male.</bold> Habitus as in Figure <xref ref-type="fig" rid="F4">4C</xref>. Total length 4.50. Carapace 2.07 long, 1.38 wide. Eye sizes: <abbrev xmlns:xlink="http://www.w3.org/1999/xlink" xlink:title="anterior median eye" id="ABBRID0E1AAG" xlink:type="simple">AME</abbrev>: 0.08, <abbrev xmlns:xlink="http://www.w3.org/1999/xlink" xlink:title="anterior lateral eye" id="ABBRID0E5AAG" xlink:type="simple">ALE</abbrev>: 0.08, <abbrev xmlns:xlink="http://www.w3.org/1999/xlink" xlink:title="posterior median eye" id="ABBRID0ECBAG" xlink:type="simple">PME</abbrev>: 0.05, <abbrev xmlns:xlink="http://www.w3.org/1999/xlink" xlink:title="posterior lateral eye" id="ABBRID0EGBAG" xlink:type="simple">PLE</abbrev>: 0.07. Carapace, labium, chelicera, maxilla and sternum reddish-brown, without any pattern. Legs yellowish-brown, without annulations. Abdomen glossy dark gray, with a coat of short setae. Spinnerets light grey, unicolourous. Measurements of legs: I: 6.01 (1.48, 0.72, 1.37, 1.21, 1.23), II: 5.28 (1.42, 0.65, 1.16, 1.00, 1.05), III: 5.01 (1.28, 0.61, 1.04, 1.11, 0.97), IV: 5.29 (1.84, 0.74, 1.44, 1.78, 1.27).</p><p>Palp as in Figure <xref ref-type="fig" rid="F8">8A, B</xref>; tibia long, more than 3 times longer than wide, 0.83 times of cymbium’s length, with fine retrolateral apophysis; cymbium more than 2 times longer than wide; tegulum oval in ventral and lateral views, 1.8 times longer than wide; tegular apophysis (<italic><abbrev xmlns:xlink="http://www.w3.org/1999/xlink" xlink:title="tegular apophysis" id="ABBRID0ERBAG" xlink:type="simple">Ta</abbrev></italic>) vestigial; distal tegular process (<italic>Dp</italic>) large, with abrupt anterior edge and spine-like projection mesally.</p><fig id="F8" position="float" orientation="portrait"><object-id xmlns:xlink="http://www.w3.org/1999/xlink" content-type="doi" xlink:type="simple">10.3897/zookeys.1054.70408.figure8</object-id><object-id xmlns:xlink="http://www.w3.org/1999/xlink" content-type="arpha" xlink:type="simple">F310E934-7EB4-5D65-8943-5A753C05F608</object-id><label>Figure 8.</label><caption><p>Male palp of <italic><tp:taxon-name><tp:taxon-name-part taxon-name-part-type="genus" reg="Micaria">Micaria</tp:taxon-name-part><tp:taxon-name-part taxon-name-part-type="species" reg="atropatene">atropatene</tp:taxon-name-part></tp:taxon-name></italic> sp. nov. <bold>A</bold> ventral <bold>B</bold> retrolateral. Abbreviations: <italic>Dp</italic> – distal tegular process, <italic><abbrev xmlns:xlink="http://www.w3.org/1999/xlink" xlink:title="tegular apophysis" id="ABBRID0E2CAG" xlink:type="simple">Ta</abbrev></italic> – tegular apophysis. Scale bar: 0.2 mm.</p></caption><graphic xmlns:xlink="http://www.w3.org/1999/xlink" xlink:href="zookeys-1054-095-g008.jpg" position="float" orientation="portrait" xlink:type="simple" id="oo_573556.jpg"><uri content-type="original_file" xlink:type="simple">https://binary.pensoft.net/fig/573556</uri></graphic></fig><p><bold>Female.</bold> Unknown.</p></tp:treatment-sec><tp:treatment-sec sec-type="distribution" id="SECID0EIDAG"><title>Distribution.</title><p>Known only from the type locality in East Azerbaijan Province, northwestern Iran.</p></tp:treatment-sec><tp:treatment-sec><!--Section generated to contain objects referenced in tp:taxon-treatment.--><fig id="F4" position="float" orientation="portrait"><object-id xmlns:xlink="http://www.w3.org/1999/xlink" content-type="doi" xlink:type="simple">10.3897/zookeys.1054.70408.figure4</object-id><object-id xmlns:xlink="http://www.w3.org/1999/xlink" content-type="arpha" xlink:type="simple">BDC68171-4457-5562-AD98-8361B55F526A</object-id><label>Figure 4.</label><caption><p>Males of <italic><tp:taxon-name><tp:taxon-name-part taxon-name-part-type="genus" reg="Zagrotes">Zagrotes</tp:taxon-name-part><tp:taxon-name-part taxon-name-part-type="species" reg="borna">borna</tp:taxon-name-part></tp:taxon-name></italic> sp. nov. (<bold>A</bold>), <italic><tp:taxon-name><tp:taxon-name-part taxon-name-part-type="genus" reg="Zagrotes">Z.</tp:taxon-name-part><tp:taxon-name-part taxon-name-part-type="species" reg="parla">parla</tp:taxon-name-part></tp:taxon-name></italic> sp. nov. (<bold>B</bold>), <italic><tp:taxon-name><tp:taxon-name-part taxon-name-part-type="genus" reg="Micaria">Micaria</tp:taxon-name-part><tp:taxon-name-part taxon-name-part-type="species" reg="atropatene">atropatene</tp:taxon-name-part></tp:taxon-name></italic> sp. nov. (<bold>C</bold>), <italic><tp:taxon-name><tp:taxon-name-part taxon-name-part-type="genus" reg="Sestakovaia">Sestakovaia</tp:taxon-name-part><tp:taxon-name-part taxon-name-part-type="species" reg="hyrcania">hyrcania</tp:taxon-name-part></tp:taxon-name></italic> sp. nov. (<bold>D</bold>) and <italic><tp:taxon-name><tp:taxon-name-part taxon-name-part-type="genus" reg="Mesiotelus">Mesiotelus</tp:taxon-name-part><tp:taxon-name-part taxon-name-part-type="species" reg="patricki">patricki</tp:taxon-name-part></tp:taxon-name></italic> sp. nov. (<bold>E, F</bold>) <bold>A–D, F</bold> habitus, dorsal <bold>E</bold> chelicerae, ventral. Scale bars: 0.2 mm, unless stated otherwise.</p></caption><graphic xmlns:xlink="http://www.w3.org/1999/xlink" xlink:href="zookeys-1054-095-g004.jpg" position="float" orientation="portrait" xlink:type="simple" id="oo_573552.jpg"><uri content-type="original_file" xlink:type="simple">https://binary.pensoft.net/fig/573552</uri></graphic></fig></tp:treatment-sec></tp:taxon-treatment>
