# Supplementary material for: A new genus and ten new species of spiders (Arachnida, Araneae) from Iran
Source: Zookeys. 2021 Aug 3;1054:95–126. doi: 10.3897/zookeys.1054.70408 (PMC8355012; doi:10.3897/zookeys.1054.70408)
Supplement: XML Treatment for Sestakovaia [file zookeys.1054.70408-treatment7.xml]

<!DOCTYPE tp:taxon-treatment
  PUBLIC "-//TaxonX//DTD Taxonomic Treatment Publishing DTD v0 20100105//EN" "tax-treatment-NSO.dtd">
<tp:taxon-treatment xmlns:tp="http://www.plazi.org/taxpub"><tp:treatment-meta><kwd-group><label>Taxon classification</label><kwd><named-content xmlns:xlink="http://www.w3.org/1999/xlink" content-type="kingdom">Animalia</named-content></kwd><kwd><named-content xmlns:xlink="http://www.w3.org/1999/xlink" content-type="order">Araneae</named-content></kwd><kwd><named-content xmlns:xlink="http://www.w3.org/1999/xlink" content-type="family">Liocranidae</named-content></kwd></kwd-group><mixed-citation publication-type="journal"><person-group><name><surname>Zamani</surname><given-names>Alireza</given-names></name><name><surname>Marusik</surname><given-names>Yuri M.</given-names></name></person-group><article-title>A new genus and ten new species of spiders (<tp:taxon-name><tp:taxon-name-part taxon-name-part-type="class">Arachnida</tp:taxon-name-part></tp:taxon-name>, <tp:taxon-name><tp:taxon-name-part taxon-name-part-type="order">Araneae</tp:taxon-name-part></tp:taxon-name>) from Iran</article-title><source>Zookeys</source><day>03</day><month>8</month><year>2021</year><volume>1054</volume><fpage>95</fpage><lpage>126</lpage><pub-id pub-id-type="doi">10.3897/zookeys.1054.70408</pub-id></mixed-citation></tp:treatment-meta><tp:nomenclature><label>Genus</label><tp:taxon-name>
              <object-id xmlns:xlink="http://www.w3.org/1999/xlink" content-type="arpha" xlink:type="simple">30FBEE1C-5331-58FD-ABD8-8CF4A263D7FF</object-id>
              <tp:taxon-name-part taxon-name-part-type="genus" reg="Sestakovaia">Sestakovaia</tp:taxon-name-part>
              <object-id xmlns:xlink="http://www.w3.org/1999/xlink" content-type="zoobank" xlink:type="simple">http://zoobank.org/C44399C8-5DA7-46D3-84C9-6182AA18ABB6</object-id>
            </tp:taxon-name><tp:taxon-status xmlns:xlink="http://www.w3.org/1999/xlink" xlink:type="simple">gen. nov.</tp:taxon-status></tp:nomenclature><tp:treatment-sec sec-type="type species" id="SECID0E2EAG"><title>Type species.</title><p><italic><tp:taxon-name><tp:taxon-name-part taxon-name-part-type="genus" reg="Sestakovaia">Sestakovaia</tp:taxon-name-part><tp:taxon-name-part taxon-name-part-type="species" reg="hyrcania">hyrcania</tp:taxon-name-part></tp:taxon-name></italic> sp. nov.</p></tp:treatment-sec><tp:treatment-sec sec-type="etymology" id="SECID0EMFAG"><title>Etymology.</title><p>The new genus is named after our colleague and friend, Anna Šestáková (Western Slovakian Museum, Trnava, Slovakia); the gender is feminine.</p></tp:treatment-sec><tp:treatment-sec sec-type="diagnosis" id="SECID0ERFAG"><title>Diagnosis.</title><p>The new genus differs from other <tp:taxon-name><tp:taxon-name-part taxon-name-part-type="subfamily">Liocraninae</tp:taxon-name-part></tp:taxon-name> genera by the bent <abbrev xmlns:xlink="http://www.w3.org/1999/xlink" xlink:title="retrolateral tibial apophysis" id="ABBRID0E3FAG" xlink:type="simple">RTA</abbrev> (vs straight) with tip directed antero-dorsally. It differs from <italic><tp:taxon-name><tp:taxon-name-part taxon-name-part-type="genus" reg="Mesiotelus">Mesiotelus</tp:taxon-name-part></tp:taxon-name></italic> Simon, 1897 by unmodified (not elongated) male chelicera, short palp (not longer than carapace), large and complex embolus (cf. Figs <xref ref-type="fig" rid="F9">9A, D</xref>, <xref ref-type="fig" rid="F10">10A</xref> with Fig. <xref ref-type="fig" rid="F11">11A</xref>) and epigyne lacking fine anterior hood (cf. <xref ref-type="bibr" rid="B2">Chyzer and Kulczyński 1897</xref>: pl. 9, fig. 75 with <xref ref-type="bibr" rid="B1">Bosmans and El-Hennawy 2018</xref>: fig. 1).</p><fig id="F9" position="float" orientation="portrait"><object-id xmlns:xlink="http://www.w3.org/1999/xlink" content-type="doi" xlink:type="simple">10.3897/zookeys.1054.70408.figure9</object-id><object-id xmlns:xlink="http://www.w3.org/1999/xlink" content-type="arpha" xlink:type="simple">44FF167F-5868-5CBE-B698-AD5EC8F7FFF8</object-id><label>Figure 9.</label><caption><p>Male palps of <italic><tp:taxon-name><tp:taxon-name-part taxon-name-part-type="genus" reg="Sestakovaia">Sestakovaia</tp:taxon-name-part><tp:taxon-name-part taxon-name-part-type="species" reg="hyrcania">hyrcania</tp:taxon-name-part></tp:taxon-name></italic> sp. nov. (<bold>A–C</bold>) and <italic><tp:taxon-name><tp:taxon-name-part taxon-name-part-type="genus" reg="Sestakovaia">Sestakovaia</tp:taxon-name-part><tp:taxon-name-part taxon-name-part-type="species" reg="annulipes">annulipes</tp:taxon-name-part></tp:taxon-name></italic> comb. nov. (<bold>D</bold>) <bold>A, D</bold> ventral <bold>B</bold> retrolateral <bold>C</bold> dorsal <bold>D</bold> after <xref ref-type="bibr" rid="B3">Dimitrov and Naumova (2021)</xref>. Abbreviations: <italic>Aa</italic> – anterior apophysis, <italic><abbrev xmlns:xlink="http://www.w3.org/1999/xlink" xlink:title="copulatory opening" id="ABBRID0EMIAG" xlink:type="simple">Co</abbrev></italic> – conductor, <italic>Em</italic> – embolus, <italic>Pe</italic> – embolic process, <italic>Ra</italic> – radix, <italic><abbrev xmlns:xlink="http://www.w3.org/1999/xlink" xlink:title="tegular apophysis" id="ABBRID0E3IAG" xlink:type="simple">Ta</abbrev></italic> – tegular apophysis. Scale bars: 0.2 mm.</p></caption><graphic xmlns:xlink="http://www.w3.org/1999/xlink" xlink:href="zookeys-1054-095-g009.jpg" position="float" orientation="portrait" xlink:type="simple" id="oo_573557.jpg"><uri content-type="original_file" xlink:type="simple">https://binary.pensoft.net/fig/573557</uri></graphic></fig></tp:treatment-sec><tp:treatment-sec sec-type="description" id="SECID0EFJAG"><title>Description.</title><p>Medium-sized, carapace ca 2.0 long, 1.5 wide, length of chelicera ca 1/3 of carapace length. Carapace and abdomen with distinct pattern. For details, see <xref ref-type="bibr" rid="B2">Chyzer and Kulczyński (1897)</xref> and the description below.</p><fig id="F10" position="float" orientation="portrait"><object-id xmlns:xlink="http://www.w3.org/1999/xlink" content-type="doi" xlink:type="simple">10.3897/zookeys.1054.70408.figure10</object-id><object-id xmlns:xlink="http://www.w3.org/1999/xlink" content-type="arpha" xlink:type="simple">2EDF3743-E93D-548B-86DC-43694B0DA12F</object-id><label>Figure 10.</label><caption><p>SEM images of the male palps of <italic><tp:taxon-name><tp:taxon-name-part taxon-name-part-type="genus" reg="Sestakovaia">Sestakovaia</tp:taxon-name-part><tp:taxon-name-part taxon-name-part-type="species" reg="hyrcania">hyrcania</tp:taxon-name-part></tp:taxon-name></italic> sp. nov. <bold>A, D</bold> ventral <bold>B</bold> retroventral <bold>C</bold> apical. Abbreviations: <italic>Aa</italic> – anterior apophysis, <italic><abbrev xmlns:xlink="http://www.w3.org/1999/xlink" xlink:title="copulatory opening" id="ABBRID0ELKAG" xlink:type="simple">Co</abbrev></italic> – conductor, <italic>Em</italic> – embolus, <italic>Pe</italic> – embolic process, <italic>Ra</italic> – radix, <italic><abbrev xmlns:xlink="http://www.w3.org/1999/xlink" xlink:title="tegular apophysis" id="ABBRID0E2KAG" xlink:type="simple">Ta</abbrev></italic> – tegular apophysis. Scale bars: 0.1 mm.</p></caption><graphic xmlns:xlink="http://www.w3.org/1999/xlink" xlink:href="zookeys-1054-095-g010.jpg" position="float" orientation="portrait" xlink:type="simple" id="oo_573558.jpg"><uri content-type="original_file" xlink:type="simple">https://binary.pensoft.net/fig/573558</uri></graphic></fig></tp:treatment-sec><tp:treatment-sec sec-type="comments" id="SECID0EELAG"><title>Comments.</title><p>Homology of anterior tegular apophysis (<italic>Aa</italic>) is not clear, as such structure is not known in other genera of the family.</p><fig id="F11" position="float" orientation="portrait"><object-id xmlns:xlink="http://www.w3.org/1999/xlink" content-type="doi" xlink:type="simple">10.3897/zookeys.1054.70408.figure11</object-id><object-id xmlns:xlink="http://www.w3.org/1999/xlink" content-type="arpha" xlink:type="simple">D40C2F5F-BB54-5D1D-AF88-CDD791FE37CC</object-id><label>Figure 11.</label><caption><p>Male palp of <italic><tp:taxon-name><tp:taxon-name-part taxon-name-part-type="genus" reg="Mesiotelus">Mesiotelus</tp:taxon-name-part><tp:taxon-name-part taxon-name-part-type="species" reg="patricki">patricki</tp:taxon-name-part></tp:taxon-name></italic> sp. nov. <bold>A–D</bold> ventral, retrolateral, prolateral and dorsal, respectively <bold>E</bold> whole palp, prolateral. Scale bars: 0.2 mm, unless stated otherwise.</p></caption><graphic xmlns:xlink="http://www.w3.org/1999/xlink" xlink:href="zookeys-1054-095-g011.jpg" position="float" orientation="portrait" xlink:type="simple" id="oo_573559.jpg"><uri content-type="original_file" xlink:type="simple">https://binary.pensoft.net/fig/573559</uri></graphic></fig></tp:treatment-sec><tp:treatment-sec sec-type="Composition" id="SECID0EIMAG"><title>Composition.</title><p><italic><tp:taxon-name><tp:taxon-name-part taxon-name-part-type="genus" reg="Sestakovaia">Sestakovaia</tp:taxon-name-part><tp:taxon-name-part taxon-name-part-type="species" reg="hyrcania">hyrcania</tp:taxon-name-part></tp:taxon-name></italic> sp. nov. and <italic><tp:taxon-name><tp:taxon-name-part taxon-name-part-type="genus" reg="Sestakovaia">S.</tp:taxon-name-part><tp:taxon-name-part taxon-name-part-type="species" reg="annulipes">annulipes</tp:taxon-name-part></tp:taxon-name></italic> (Kulczyński, 1897), comb. nov.</p></tp:treatment-sec><tp:treatment-sec sec-type="distribution" id="SECID0EENAG"><title>Distribution.</title><p>Central Europe, Near East and northern Iran.</p></tp:treatment-sec><ref-list><ref id="B3"><mixed-citation xmlns:xlink="http://www.w3.org/1999/xlink" xlink:type="simple"><person-group><name name-style="western"><surname>Dimitrov</surname><given-names>D</given-names></name><name name-style="western"><surname>Naumova</surname><given-names>M</given-names></name></person-group> (<year>2021</year>) <article-title>A faunistic survey of the spiders (<tp:taxon-name><tp:taxon-name-part taxon-name-part-type="class">Arachnida</tp:taxon-name-part></tp:taxon-name>: <tp:taxon-name><tp:taxon-name-part taxon-name-part-type="order">Araneae</tp:taxon-name-part></tp:taxon-name>) of Sakar Mountain, Bulgaria.</article-title><source>Arachnology</source><volume>18</volume>(<issue>7</issue>): <fpage>689</fpage>–<lpage>699</lpage>. <ext-link xlink:type="simple" ext-link-type="doi" xlink:href="10.13156/arac.2020.18.7.689">https://doi.org/10.13156/arac.2020.18.7.689</ext-link></mixed-citation></ref><ref id="B2"><mixed-citation xmlns:xlink="http://www.w3.org/1999/xlink" xlink:type="simple"><person-group><name name-style="western"><surname>Chyzer</surname><given-names>C</given-names></name><name name-style="western"><surname>Kulczyński</surname><given-names>W</given-names></name></person-group> (<year>1897</year>) <tp:taxon-name><tp:taxon-name-part taxon-name-part-type="order">Araneae</tp:taxon-name-part></tp:taxon-name> Hungariae. Tomus II. Academia Scientarum Hungaricae, Budapest, 147–366.</mixed-citation></ref><ref id="B1"><mixed-citation xmlns:xlink="http://www.w3.org/1999/xlink" xlink:type="simple"><person-group><name name-style="western"><surname>Bosmans</surname><given-names>R</given-names></name><name name-style="western"><surname>El-Hennawy</surname><given-names>HK</given-names></name></person-group> (<year>2018</year>) <article-title><italic><tp:taxon-name><tp:taxon-name-part taxon-name-part-type="genus">Mesiotelus</tp:taxon-name-part><tp:taxon-name-part taxon-name-part-type="species">alexandrinus</tp:taxon-name-part></tp:taxon-name></italic> (Simon, 1880) is a junior synonym of <italic><tp:taxon-name><tp:taxon-name-part taxon-name-part-type="genus">Mesiotelus</tp:taxon-name-part><tp:taxon-name-part taxon-name-part-type="species">tenuissimus</tp:taxon-name-part></tp:taxon-name></italic> (L. Koch, 1866) (<tp:taxon-name><tp:taxon-name-part taxon-name-part-type="order">Araneae</tp:taxon-name-part></tp:taxon-name>: <tp:taxon-name><tp:taxon-name-part taxon-name-part-type="family">Liocranidae</tp:taxon-name-part></tp:taxon-name>).</article-title><source>Serket</source><volume>16</volume>(<issue>2</issue>): <fpage>100</fpage>–<lpage>104</lpage>.</mixed-citation></ref></ref-list></tp:taxon-treatment>
