# Supplementary material for: A new genus and ten new species of spiders (Arachnida, Araneae) from Iran
Source: Zookeys. 2021 Aug 3;1054:95–126. doi: 10.3897/zookeys.1054.70408 (PMC8355012; doi:10.3897/zookeys.1054.70408)
Supplement: XML Treatment for Sestakovaia hyrcania [file zookeys.1054.70408-treatment8.xml]

<!DOCTYPE tp:taxon-treatment
  PUBLIC "-//TaxonX//DTD Taxonomic Treatment Publishing DTD v0 20100105//EN" "tax-treatment-NSO.dtd">
<tp:taxon-treatment xmlns:tp="http://www.plazi.org/taxpub"><tp:treatment-meta><kwd-group><label>Taxon classification</label><kwd><named-content xmlns:xlink="http://www.w3.org/1999/xlink" content-type="kingdom">Animalia</named-content></kwd><kwd><named-content xmlns:xlink="http://www.w3.org/1999/xlink" content-type="order">Araneae</named-content></kwd><kwd><named-content xmlns:xlink="http://www.w3.org/1999/xlink" content-type="family">Liocranidae</named-content></kwd></kwd-group><mixed-citation publication-type="journal"><person-group><name><surname>Zamani</surname><given-names>Alireza</given-names></name><name><surname>Marusik</surname><given-names>Yuri M.</given-names></name></person-group><article-title>A new genus and ten new species of spiders (<tp:taxon-name><tp:taxon-name-part taxon-name-part-type="class">Arachnida</tp:taxon-name-part></tp:taxon-name>, <tp:taxon-name><tp:taxon-name-part taxon-name-part-type="order">Araneae</tp:taxon-name-part></tp:taxon-name>) from Iran</article-title><source>Zookeys</source><day>03</day><month>8</month><year>2021</year><volume>1054</volume><fpage>95</fpage><lpage>126</lpage><pub-id pub-id-type="doi">10.3897/zookeys.1054.70408</pub-id></mixed-citation></tp:treatment-meta><tp:nomenclature><tp:taxon-name>
              <object-id xmlns:xlink="http://www.w3.org/1999/xlink" content-type="arpha" xlink:type="simple">27BA2645-5CA6-5317-ADB6-98F2B0A0F707</object-id>
              <tp:taxon-name-part taxon-name-part-type="genus" reg="Sestakovaia">Sestakovaia</tp:taxon-name-part>
              <tp:taxon-name-part taxon-name-part-type="species" reg="hyrcania">hyrcania</tp:taxon-name-part>
              <object-id xmlns:xlink="http://www.w3.org/1999/xlink" content-type="zoobank" xlink:type="simple">http://zoobank.org/FEA79A4C-71F9-4080-8EEE-A02F4937F08E</object-id>
            </tp:taxon-name><tp:taxon-status xmlns:xlink="http://www.w3.org/1999/xlink" xlink:type="simple">sp. nov.</tp:taxon-status><xref ref-type="fig" rid="F4">Figures 4D</xref><xref ref-type="fig" rid="F9">, 9A–C</xref><xref ref-type="fig" rid="F10">, 10A–D</xref></tp:nomenclature><tp:treatment-sec sec-type="type material" id="SECID0E4OAG"><title>Type material.</title><p><bold><italic>Holotype</italic></bold> ♂ (<named-content xmlns:xlink="http://www.w3.org/1999/xlink" content-type="dwc:institutional_code" xlink:type="simple">NHMW</named-content>), Iran: Golestan Province: 10 km SW of Shahpasand, 26.4.1972 (G. Pretzmann).</p></tp:treatment-sec><tp:treatment-sec sec-type="etymology" id="SECID0ENPAG"><title>Etymology.</title><p>The species name (a noun in apposition) refers to the historical region in south-east of the Caspian Sea in modern-day Iran and Turkmenistan which lies between the coastal line to the north-west, the Alborz Mountains to the south, and the Kopet Dag Mountains to the east, in which the type locality of the new species is situated.</p></tp:treatment-sec><tp:treatment-sec sec-type="diagnosis" id="SECID0ESPAG"><title>Diagnosis.</title><p>The new species differs from <italic><tp:taxon-name><tp:taxon-name-part taxon-name-part-type="genus" reg="Sestakovaia">S.</tp:taxon-name-part><tp:taxon-name-part taxon-name-part-type="species" reg="annulipes">annulipes</tp:taxon-name-part></tp:taxon-name></italic> comb. nov. by having the <abbrev xmlns:xlink="http://www.w3.org/1999/xlink" xlink:title="retrolateral tibial apophysis" id="ABBRID0EDQAG" xlink:type="simple">RTA</abbrev> bent almost at a right angle and with a pointed tip (vs <abbrev xmlns:xlink="http://www.w3.org/1999/xlink" xlink:title="retrolateral tibial apophysis" id="ABBRID0EHQAG" xlink:type="simple">RTA</abbrev> bent at a lesser angle and its tip rounded), a wider embolus (<italic>Em</italic>) and process of the embolus (<italic>Pe</italic>), and the embolus located prolaterally in relation to the process (vs embolus mesal and process prolateral).</p></tp:treatment-sec><tp:treatment-sec sec-type="description" id="SECID0EUQAG"><title>Description.</title><p><bold>Male.</bold> Habitus as in Figure <xref ref-type="fig" rid="F4">4D</xref>. Total length 4.37. Carapace 2.06 long, 1.58 wide. Eye sizes: <abbrev xmlns:xlink="http://www.w3.org/1999/xlink" xlink:title="anterior median eye" id="ABBRID0EARAG" xlink:type="simple">AME</abbrev>: 0.13, <abbrev xmlns:xlink="http://www.w3.org/1999/xlink" xlink:title="anterior lateral eye" id="ABBRID0EERAG" xlink:type="simple">ALE</abbrev>: 0.11, <abbrev xmlns:xlink="http://www.w3.org/1999/xlink" xlink:title="posterior median eye" id="ABBRID0EIRAG" xlink:type="simple">PME</abbrev>: 0.09, <abbrev xmlns:xlink="http://www.w3.org/1999/xlink" xlink:title="posterior lateral eye" id="ABBRID0EMRAG" xlink:type="simple">PLE</abbrev>: 0.12. Carapace, labium, chelicera, maxilla and sternum light brown. Carapace with darker submarginal longitudinal bands. Legs yellowish-brown, with numerous darker patches. Abdomen dorsally greyish with lighter chevron markings, ventrally lighter without any markings. Spinnerets light grey, unicolourous. Measurements of legs: I: 6.54 (1.72, 0.85, 1.69, 1.32, 0.96), II: 5.73 (1.31, 0.66, 1.66, 1.30, 0.80), III: 5.82 (1.46, 0.71, 1.38, 1.63, 0.64), IV: 8.25 (2.10, 0.88, 1.96, 2.25, 1.06).</p><p>Palp as in Figures <xref ref-type="fig" rid="F9">9A–C</xref>, <xref ref-type="fig" rid="F10">10A–D</xref>; <abbrev xmlns:xlink="http://www.w3.org/1999/xlink" xlink:title="retrolateral tibial apophysis" id="ABBRID0E1RAG" xlink:type="simple">RTA</abbrev> about 2 times shorter than tibia, bent almost at a right angle, tip pointed; cymbium 1.6 times longer than wide; bulb ca 1.3 times longer than wide; tegulum with 2 apophyses: long tegular apophysis (<italic><abbrev xmlns:xlink="http://www.w3.org/1999/xlink" xlink:title="tegular apophysis" id="ABBRID0E6RAG" xlink:type="simple">Ta</abbrev></italic>) with hooked tip, and broad anterior apophysis (<italic>Aa</italic>); conductor (<italic><abbrev xmlns:xlink="http://www.w3.org/1999/xlink" xlink:title="copulatory opening" id="ABBRID0EGSAG" xlink:type="simple">Co</abbrev></italic>) lamellar/membranous, large, almost as wide as radix; embolus complex: with broad radical part (<italic>Ra</italic>), broad embolus proper (<italic>Em</italic>) and mesal embolic process (<italic>Pe</italic>).</p><p><bold>Female.</bold> Unknown.</p></tp:treatment-sec><tp:treatment-sec sec-type="distribution" id="SECID0EZSAG"><title>Distribution.</title><p>Known only from the type locality in Golestan Province, northern Iran.</p></tp:treatment-sec><tp:treatment-sec><!--Section generated to contain objects referenced in tp:taxon-treatment.--><fig id="F4" position="float" orientation="portrait"><object-id xmlns:xlink="http://www.w3.org/1999/xlink" content-type="doi" xlink:type="simple">10.3897/zookeys.1054.70408.figure4</object-id><object-id xmlns:xlink="http://www.w3.org/1999/xlink" content-type="arpha" xlink:type="simple">BDC68171-4457-5562-AD98-8361B55F526A</object-id><label>Figure 4.</label><caption><p>Males of <italic><tp:taxon-name><tp:taxon-name-part taxon-name-part-type="genus" reg="Zagrotes">Zagrotes</tp:taxon-name-part><tp:taxon-name-part taxon-name-part-type="species" reg="borna">borna</tp:taxon-name-part></tp:taxon-name></italic> sp. nov. (<bold>A</bold>), <italic><tp:taxon-name><tp:taxon-name-part taxon-name-part-type="genus" reg="Zagrotes">Z.</tp:taxon-name-part><tp:taxon-name-part taxon-name-part-type="species" reg="parla">parla</tp:taxon-name-part></tp:taxon-name></italic> sp. nov. (<bold>B</bold>), <italic><tp:taxon-name><tp:taxon-name-part taxon-name-part-type="genus" reg="Micaria">Micaria</tp:taxon-name-part><tp:taxon-name-part taxon-name-part-type="species" reg="atropatene">atropatene</tp:taxon-name-part></tp:taxon-name></italic> sp. nov. (<bold>C</bold>), <italic><tp:taxon-name><tp:taxon-name-part taxon-name-part-type="genus" reg="Sestakovaia">Sestakovaia</tp:taxon-name-part><tp:taxon-name-part taxon-name-part-type="species" reg="hyrcania">hyrcania</tp:taxon-name-part></tp:taxon-name></italic> sp. nov. (<bold>D</bold>) and <italic><tp:taxon-name><tp:taxon-name-part taxon-name-part-type="genus" reg="Mesiotelus">Mesiotelus</tp:taxon-name-part><tp:taxon-name-part taxon-name-part-type="species" reg="patricki">patricki</tp:taxon-name-part></tp:taxon-name></italic> sp. nov. (<bold>E, F</bold>) <bold>A–D, F</bold> habitus, dorsal <bold>E</bold> chelicerae, ventral. Scale bars: 0.2 mm, unless stated otherwise.</p></caption><graphic xmlns:xlink="http://www.w3.org/1999/xlink" xlink:href="zookeys-1054-095-g004.jpg" position="float" orientation="portrait" xlink:type="simple" id="oo_573552.jpg"><uri content-type="original_file" xlink:type="simple">https://binary.pensoft.net/fig/573552</uri></graphic></fig><fig id="F9" position="float" orientation="portrait"><object-id xmlns:xlink="http://www.w3.org/1999/xlink" content-type="doi" xlink:type="simple">10.3897/zookeys.1054.70408.figure9</object-id><object-id xmlns:xlink="http://www.w3.org/1999/xlink" content-type="arpha" xlink:type="simple">44FF167F-5868-5CBE-B698-AD5EC8F7FFF8</object-id><label>Figure 9.</label><caption><p>Male palps of <italic><tp:taxon-name><tp:taxon-name-part taxon-name-part-type="genus" reg="Sestakovaia">Sestakovaia</tp:taxon-name-part><tp:taxon-name-part taxon-name-part-type="species" reg="hyrcania">hyrcania</tp:taxon-name-part></tp:taxon-name></italic> sp. nov. (<bold>A–C</bold>) and <italic><tp:taxon-name><tp:taxon-name-part taxon-name-part-type="genus" reg="Sestakovaia">Sestakovaia</tp:taxon-name-part><tp:taxon-name-part taxon-name-part-type="species" reg="annulipes">annulipes</tp:taxon-name-part></tp:taxon-name></italic> comb. nov. (<bold>D</bold>) <bold>A, D</bold> ventral <bold>B</bold> retrolateral <bold>C</bold> dorsal <bold>D</bold> after <xref ref-type="bibr" rid="B3">Dimitrov and Naumova (2021)</xref>. Abbreviations: <italic>Aa</italic> – anterior apophysis, <italic><abbrev xmlns:xlink="http://www.w3.org/1999/xlink" xlink:title="copulatory opening" id="ABBRID0EMIAG" xlink:type="simple">Co</abbrev></italic> – conductor, <italic>Em</italic> – embolus, <italic>Pe</italic> – embolic process, <italic>Ra</italic> – radix, <italic><abbrev xmlns:xlink="http://www.w3.org/1999/xlink" xlink:title="tegular apophysis" id="ABBRID0E3IAG" xlink:type="simple">Ta</abbrev></italic> – tegular apophysis. Scale bars: 0.2 mm.</p></caption><graphic xmlns:xlink="http://www.w3.org/1999/xlink" xlink:href="zookeys-1054-095-g009.jpg" position="float" orientation="portrait" xlink:type="simple" id="oo_573557.jpg"><uri content-type="original_file" xlink:type="simple">https://binary.pensoft.net/fig/573557</uri></graphic></fig><fig id="F10" position="float" orientation="portrait"><object-id xmlns:xlink="http://www.w3.org/1999/xlink" content-type="doi" xlink:type="simple">10.3897/zookeys.1054.70408.figure10</object-id><object-id xmlns:xlink="http://www.w3.org/1999/xlink" content-type="arpha" xlink:type="simple">2EDF3743-E93D-548B-86DC-43694B0DA12F</object-id><label>Figure 10.</label><caption><p>SEM images of the male palps of <italic><tp:taxon-name><tp:taxon-name-part taxon-name-part-type="genus" reg="Sestakovaia">Sestakovaia</tp:taxon-name-part><tp:taxon-name-part taxon-name-part-type="species" reg="hyrcania">hyrcania</tp:taxon-name-part></tp:taxon-name></italic> sp. nov. <bold>A, D</bold> ventral <bold>B</bold> retroventral <bold>C</bold> apical. Abbreviations: <italic>Aa</italic> – anterior apophysis, <italic><abbrev xmlns:xlink="http://www.w3.org/1999/xlink" xlink:title="copulatory opening" id="ABBRID0ELKAG" xlink:type="simple">Co</abbrev></italic> – conductor, <italic>Em</italic> – embolus, <italic>Pe</italic> – embolic process, <italic>Ra</italic> – radix, <italic><abbrev xmlns:xlink="http://www.w3.org/1999/xlink" xlink:title="tegular apophysis" id="ABBRID0E2KAG" xlink:type="simple">Ta</abbrev></italic> – tegular apophysis. Scale bars: 0.1 mm.</p></caption><graphic xmlns:xlink="http://www.w3.org/1999/xlink" xlink:href="zookeys-1054-095-g010.jpg" position="float" orientation="portrait" xlink:type="simple" id="oo_573558.jpg"><uri content-type="original_file" xlink:type="simple">https://binary.pensoft.net/fig/573558</uri></graphic></fig></tp:treatment-sec><ref-list><ref id="B3"><mixed-citation xmlns:xlink="http://www.w3.org/1999/xlink" xlink:type="simple"><person-group><name name-style="western"><surname>Dimitrov</surname><given-names>D</given-names></name><name name-style="western"><surname>Naumova</surname><given-names>M</given-names></name></person-group> (<year>2021</year>) <article-title>A faunistic survey of the spiders (<tp:taxon-name><tp:taxon-name-part taxon-name-part-type="class">Arachnida</tp:taxon-name-part></tp:taxon-name>: <tp:taxon-name><tp:taxon-name-part taxon-name-part-type="order">Araneae</tp:taxon-name-part></tp:taxon-name>) of Sakar Mountain, Bulgaria.</article-title><source>Arachnology</source><volume>18</volume>(<issue>7</issue>): <fpage>689</fpage>–<lpage>699</lpage>. <ext-link xlink:type="simple" ext-link-type="doi" xlink:href="10.13156/arac.2020.18.7.689">https://doi.org/10.13156/arac.2020.18.7.689</ext-link></mixed-citation></ref></ref-list></tp:taxon-treatment>
