# Supplementary material for: A new genus and ten new species of spiders (Arachnida, Araneae) from Iran
Source: Zookeys. 2021 Aug 3;1054:95–126. doi: 10.3897/zookeys.1054.70408 (PMC8355012; doi:10.3897/zookeys.1054.70408)
Supplement: XML Treatment for Sestakovaia annulipes [file zookeys.1054.70408-treatment9.xml]

<!DOCTYPE tp:taxon-treatment
  PUBLIC "-//TaxonX//DTD Taxonomic Treatment Publishing DTD v0 20100105//EN" "tax-treatment-NSO.dtd">
<tp:taxon-treatment xmlns:tp="http://www.plazi.org/taxpub"><tp:treatment-meta><kwd-group><label>Taxon classification</label><kwd><named-content xmlns:xlink="http://www.w3.org/1999/xlink" content-type="kingdom">Animalia</named-content></kwd><kwd><named-content xmlns:xlink="http://www.w3.org/1999/xlink" content-type="order">Araneae</named-content></kwd><kwd><named-content xmlns:xlink="http://www.w3.org/1999/xlink" content-type="family">Liocranidae</named-content></kwd></kwd-group><mixed-citation publication-type="journal"><person-group><name><surname>Zamani</surname><given-names>Alireza</given-names></name><name><surname>Marusik</surname><given-names>Yuri M.</given-names></name></person-group><article-title>A new genus and ten new species of spiders (<tp:taxon-name><tp:taxon-name-part taxon-name-part-type="class">Arachnida</tp:taxon-name-part></tp:taxon-name>, <tp:taxon-name><tp:taxon-name-part taxon-name-part-type="order">Araneae</tp:taxon-name-part></tp:taxon-name>) from Iran</article-title><source>Zookeys</source><day>03</day><month>8</month><year>2021</year><volume>1054</volume><fpage>95</fpage><lpage>126</lpage><pub-id pub-id-type="doi">10.3897/zookeys.1054.70408</pub-id></mixed-citation></tp:treatment-meta><tp:nomenclature><tp:taxon-name>
              <object-id xmlns:xlink="http://www.w3.org/1999/xlink" content-type="arpha" xlink:type="simple">F3BDD7A6-8623-5203-B8FC-8E01DBBA6D28</object-id>
              <tp:taxon-name-part taxon-name-part-type="genus" reg="Sestakovaia">Sestakovaia</tp:taxon-name-part>
              <tp:taxon-name-part taxon-name-part-type="species" reg="annulipes">annulipes</tp:taxon-name-part>
            </tp:taxon-name><tp:taxon-authority>(Kulczyński, 1897)</tp:taxon-authority><tp:taxon-status xmlns:xlink="http://www.w3.org/1999/xlink" xlink:type="simple">comb. nov.</tp:taxon-status><xref ref-type="fig" rid="F9">Figure 9D</xref><tp:nomenclature-citation-list><tp:nomenclature-citation><tp:taxon-name>
                  <tp:taxon-name-part taxon-name-part-type="genus" reg="Liocranum">Liocranum</tp:taxon-name-part>
                  <tp:taxon-name-part taxon-name-part-type="species" reg="annulipes">annulipes</tp:taxon-name-part>
                </tp:taxon-name><comment>Kulczyński in <xref ref-type="bibr" rid="B2">Chyzer and Kulczyński 1897</xref>: 240, pl. 9, figs 54, 56 (♂♀).</comment></tp:nomenclature-citation><tp:nomenclature-citation><tp:taxon-name>
                  <tp:taxon-name-part taxon-name-part-type="genus" reg="Mesiotelus">Mesiotelus</tp:taxon-name-part>
                  <tp:taxon-name-part taxon-name-part-type="species" reg="annulipes">annulipes</tp:taxon-name-part>
                </tp:taxon-name><comment>: <xref ref-type="bibr" rid="B3">Dimitrov and Naumova 2021</xref>: 695, figs 5A, B, 6A, B (♂).</comment></tp:nomenclature-citation></tp:nomenclature-citation-list></tp:nomenclature><tp:treatment-sec sec-type="comments" id="SECID0EKVAG"><title>Comments.</title><p>This species transferred to this new genus due to the similarity of the male palp to the generotype. Although this species has a relatively large range (reported from Slovakia, Hungary, Croatia, Serbia, Bulgaria, Ukraine and Turkey; <xref ref-type="bibr" rid="B13">WSC 2021</xref>), the female characters have not been redescribed and the structure of the endogyne remains unillustrated.</p><sec sec-type="Genus Mesiotelus Simon, 1897" id="SECID0EUVAG"><title>Genus <italic><tp:taxon-name><tp:taxon-name-part taxon-name-part-type="genus" reg="Mesiotelus">Mesiotelus</tp:taxon-name-part></tp:taxon-name></italic> Simon, 1897</title></sec></tp:treatment-sec><tp:treatment-sec><!--Section generated to contain objects referenced in tp:taxon-treatment.--><fig id="F9" position="float" orientation="portrait"><object-id xmlns:xlink="http://www.w3.org/1999/xlink" content-type="doi" xlink:type="simple">10.3897/zookeys.1054.70408.figure9</object-id><object-id xmlns:xlink="http://www.w3.org/1999/xlink" content-type="arpha" xlink:type="simple">44FF167F-5868-5CBE-B698-AD5EC8F7FFF8</object-id><label>Figure 9.</label><caption><p>Male palps of <italic><tp:taxon-name><tp:taxon-name-part taxon-name-part-type="genus" reg="Sestakovaia">Sestakovaia</tp:taxon-name-part><tp:taxon-name-part taxon-name-part-type="species" reg="hyrcania">hyrcania</tp:taxon-name-part></tp:taxon-name></italic> sp. nov. (<bold>A–C</bold>) and <italic><tp:taxon-name><tp:taxon-name-part taxon-name-part-type="genus" reg="Sestakovaia">Sestakovaia</tp:taxon-name-part><tp:taxon-name-part taxon-name-part-type="species" reg="annulipes">annulipes</tp:taxon-name-part></tp:taxon-name></italic> comb. nov. (<bold>D</bold>) <bold>A, D</bold> ventral <bold>B</bold> retrolateral <bold>C</bold> dorsal <bold>D</bold> after <xref ref-type="bibr" rid="B3">Dimitrov and Naumova (2021)</xref>. Abbreviations: <italic>Aa</italic> – anterior apophysis, <italic><abbrev xmlns:xlink="http://www.w3.org/1999/xlink" xlink:title="copulatory opening" id="ABBRID0EMIAG" xlink:type="simple">Co</abbrev></italic> – conductor, <italic>Em</italic> – embolus, <italic>Pe</italic> – embolic process, <italic>Ra</italic> – radix, <italic><abbrev xmlns:xlink="http://www.w3.org/1999/xlink" xlink:title="tegular apophysis" id="ABBRID0E3IAG" xlink:type="simple">Ta</abbrev></italic> – tegular apophysis. Scale bars: 0.2 mm.</p></caption><graphic xmlns:xlink="http://www.w3.org/1999/xlink" xlink:href="zookeys-1054-095-g009.jpg" position="float" orientation="portrait" xlink:type="simple" id="oo_573557.jpg"><uri content-type="original_file" xlink:type="simple">https://binary.pensoft.net/fig/573557</uri></graphic></fig></tp:treatment-sec><ref-list><ref id="B3"><mixed-citation xmlns:xlink="http://www.w3.org/1999/xlink" xlink:type="simple"><person-group><name name-style="western"><surname>Dimitrov</surname><given-names>D</given-names></name><name name-style="western"><surname>Naumova</surname><given-names>M</given-names></name></person-group> (<year>2021</year>) <article-title>A faunistic survey of the spiders (<tp:taxon-name><tp:taxon-name-part taxon-name-part-type="class">Arachnida</tp:taxon-name-part></tp:taxon-name>: <tp:taxon-name><tp:taxon-name-part taxon-name-part-type="order">Araneae</tp:taxon-name-part></tp:taxon-name>) of Sakar Mountain, Bulgaria.</article-title><source>Arachnology</source><volume>18</volume>(<issue>7</issue>): <fpage>689</fpage>–<lpage>699</lpage>. <ext-link xlink:type="simple" ext-link-type="doi" xlink:href="10.13156/arac.2020.18.7.689">https://doi.org/10.13156/arac.2020.18.7.689</ext-link></mixed-citation></ref><ref id="B2"><mixed-citation xmlns:xlink="http://www.w3.org/1999/xlink" xlink:type="simple"><person-group><name name-style="western"><surname>Chyzer</surname><given-names>C</given-names></name><name name-style="western"><surname>Kulczyński</surname><given-names>W</given-names></name></person-group> (<year>1897</year>) <tp:taxon-name><tp:taxon-name-part taxon-name-part-type="order">Araneae</tp:taxon-name-part></tp:taxon-name> Hungariae. Tomus II. Academia Scientarum Hungaricae, Budapest, 147–366.</mixed-citation></ref><ref id="B13"><mixed-citation xmlns:xlink="http://www.w3.org/1999/xlink" xlink:type="simple"><institution xlink:type="simple">WSC</institution> (<year>2021</year>) World Spider Catalog. Version 21.5. Natural History Museum Bern. <ext-link xlink:type="simple" ext-link-type="uri" xlink:href="http://wsc.nmbe.ch">http://wsc.nmbe.ch</ext-link> [accessed on 20.06.2021]</mixed-citation></ref></ref-list></tp:taxon-treatment>
