# Supplementary material for: A new genus and ten new species of spiders (Arachnida, Araneae) from Iran
Source: Zookeys. 2021 Aug 3;1054:95–126. doi: 10.3897/zookeys.1054.70408 (PMC8355012; doi:10.3897/zookeys.1054.70408)
Supplement: XML Treatment for Mesiotelus patricki [file zookeys.1054.70408-treatment10.xml]

<!DOCTYPE tp:taxon-treatment
  PUBLIC "-//TaxonX//DTD Taxonomic Treatment Publishing DTD v0 20100105//EN" "tax-treatment-NSO.dtd">
<tp:taxon-treatment xmlns:tp="http://www.plazi.org/taxpub"><tp:treatment-meta><kwd-group><label>Taxon classification</label><kwd><named-content xmlns:xlink="http://www.w3.org/1999/xlink" content-type="kingdom">Animalia</named-content></kwd><kwd><named-content xmlns:xlink="http://www.w3.org/1999/xlink" content-type="order">Araneae</named-content></kwd><kwd><named-content xmlns:xlink="http://www.w3.org/1999/xlink" content-type="family">Liocranidae</named-content></kwd></kwd-group><mixed-citation publication-type="journal"><person-group><name><surname>Zamani</surname><given-names>Alireza</given-names></name><name><surname>Marusik</surname><given-names>Yuri M.</given-names></name></person-group><article-title>A new genus and ten new species of spiders (<tp:taxon-name><tp:taxon-name-part taxon-name-part-type="class">Arachnida</tp:taxon-name-part></tp:taxon-name>, <tp:taxon-name><tp:taxon-name-part taxon-name-part-type="order">Araneae</tp:taxon-name-part></tp:taxon-name>) from Iran</article-title><source>Zookeys</source><day>03</day><month>8</month><year>2021</year><volume>1054</volume><fpage>95</fpage><lpage>126</lpage><pub-id pub-id-type="doi">10.3897/zookeys.1054.70408</pub-id></mixed-citation></tp:treatment-meta><tp:nomenclature><tp:taxon-name>
              <object-id xmlns:xlink="http://www.w3.org/1999/xlink" content-type="arpha" xlink:type="simple">E33785A3-305F-56E0-9A7F-111E39BB59CB</object-id>
              <tp:taxon-name-part taxon-name-part-type="genus" reg="Mesiotelus">Mesiotelus</tp:taxon-name-part>
              <tp:taxon-name-part taxon-name-part-type="species" reg="patricki">patricki</tp:taxon-name-part>
              <object-id xmlns:xlink="http://www.w3.org/1999/xlink" content-type="zoobank" xlink:type="simple">http://zoobank.org/3D4AD9D0-D4D9-4097-86FC-983C99FC643C</object-id>
            </tp:taxon-name><tp:taxon-status xmlns:xlink="http://www.w3.org/1999/xlink" xlink:type="simple">sp. nov.</tp:taxon-status><xref ref-type="fig" rid="F4">Figures 4E, F</xref><xref ref-type="fig" rid="F11">, 11A–E</xref><xref ref-type="fig" rid="F12">, 12A–C</xref></tp:nomenclature><tp:treatment-sec sec-type="type material" id="SECID0EUXAG"><title>Type material.</title><p><bold><italic>Holotype</italic></bold> ♂ and <italic><bold>paratypes</bold></italic> 2♂ (<named-content xmlns:xlink="http://www.w3.org/1999/xlink" content-type="dwc:institutional_code" xlink:type="simple">MHNG</named-content>), Iran: Golestan Province: Gol-e Loweh, <named-content xmlns:xlink="http://www.w3.org/1999/xlink" content-type="dwc:verbatimCoordinates" xlink:type="simple"><named-content content-type="geo-json" specific-use="{&#34;type&#34;:&#34;Point&#34;,&#34;coordinates&#34;:[55.733333,37.333333]}" id="NCID0EKYAG" xlink:type="simple">37°20'N, 55°44'E</named-content></named-content>, 21.8.1975 (A. Senglet).</p></tp:treatment-sec><tp:treatment-sec sec-type="etymology" id="SECID0EPYAG"><title>Etymology.</title><p>This new species is named after our colleague and friend L. Brian Patrick (Dakota Wesleyan University, USA), in recognition of his efforts in popularizing taxonomy via his podcast “New Species”.</p></tp:treatment-sec><tp:treatment-sec sec-type="diagnosis" id="SECID0EUYAG"><title>Diagnosis.</title><p>The new species differs from the generotype, <italic><tp:taxon-name><tp:taxon-name-part taxon-name-part-type="genus" reg="Mesiotelus">Mesiotelus</tp:taxon-name-part><tp:taxon-name-part taxon-name-part-type="species" reg="tenuissimus">tenuissimus</tp:taxon-name-part></tp:taxon-name></italic> (L. Koch, 1866), by having a relatively longer, thinner and gradually tapering <abbrev xmlns:xlink="http://www.w3.org/1999/xlink" xlink:title="retrolateral tibial apophysis" id="ABBRID0EFZAG" xlink:type="simple">RTA</abbrev> which is about 3 times longer than its basal width (vs <abbrev xmlns:xlink="http://www.w3.org/1999/xlink" xlink:title="retrolateral tibial apophysis" id="ABBRID0EJZAG" xlink:type="simple">RTA</abbrev> with subparallel margins and less than 2 times longer than wide), a much longer median apophysis, about ½ of tegulum’s length (vs about 4 times shorter than tegulum), and a longer embolus terminating anteriorly from the tegulum (vs embolus short, spine-like and terminating beyond the anterior edge of the tegulum). The two species also differ by the course of sperm duct and the shape of the anterior tegular apophysis (<italic>Aa</italic>).</p></tp:treatment-sec><tp:treatment-sec sec-type="description" id="SECID0EPZAG"><title>Description.</title><p><bold>Male (<italic>holotype</italic>).</bold> Habitus as in Figure <xref ref-type="fig" rid="F4">4F</xref>. Total length 5.22. Carapace 2.00 long, 1.85 wide. Eye sizes: <abbrev xmlns:xlink="http://www.w3.org/1999/xlink" xlink:title="anterior median eye" id="ABBRID0E5ZAG" xlink:type="simple">AME</abbrev>: 0.12, <abbrev xmlns:xlink="http://www.w3.org/1999/xlink" xlink:title="anterior lateral eye" id="ABBRID0EC1AG" xlink:type="simple">ALE</abbrev>: 0.13, <abbrev xmlns:xlink="http://www.w3.org/1999/xlink" xlink:title="posterior median eye" id="ABBRID0EG1AG" xlink:type="simple">PME</abbrev>: 0.10, <abbrev xmlns:xlink="http://www.w3.org/1999/xlink" xlink:title="posterior lateral eye" id="ABBRID0EK1AG" xlink:type="simple">PLE</abbrev>: 0.10. Carapace, labium, chelicera, maxilla and sternum light brown. Chelicera with 2 pro- and 3 retromarginal teeth (Fig. <xref ref-type="fig" rid="F4">4E</xref>). Legs yellowish-brown, without annulations. Abdomen dark grey, dorsally with indistinct chevron markings, ventrally lighter with distinct tracheal marks. Spinnerets light grey, unicolourous. Measurements of palp and legs: palp: 4.77 (1.74, 1.08, 1.08, 0.87), legs: I: 10.86 (2.77, 1.39, 2.95, 2.45, 1.30), II: 7.67 + missing tarsus (2.31, 1.08, 2.30, 1.98, missing), III: 7.38 (1.94, 0.91, 1.67, 1.95, 0.91), IV: 10.38 (2.63, 1.10, 2.48, 3.06, 1.11).</p><p>Palp as in Figures <xref ref-type="fig" rid="F11">11A–E</xref>, <xref ref-type="fig" rid="F12">12A–C</xref>; palp very long, almost as long as body, patella as long as tibia; tibia with 3 times longer than wide and gradually tapering <abbrev xmlns:xlink="http://www.w3.org/1999/xlink" xlink:title="retrolateral tibial apophysis" id="ABBRID0E31AG" xlink:type="simple">RTA</abbrev>; cymbium twice shorter than femur, and 2 times longer than wide, tip as long as <abbrev xmlns:xlink="http://www.w3.org/1999/xlink" xlink:title="retrolateral tibial apophysis" id="ABBRID0EA2AG" xlink:type="simple">RTA</abbrev>, prolateral side with few very long and curled setae (<italic>Cs</italic>, Fig. <xref ref-type="fig" rid="F12">12A, B</xref>); bulb oval, 1.67 times longer than wide; sperm duct almost reaching posterior margin of tegulum; median apophysis long, almost as long as ½ of tegulum’s length; anterior tegular apophysis (<italic>Aa</italic>) bifid; embolus (<italic>Em</italic>) originates at about ca 6:30 o’clock position, free part long, bent in terminal part and directed anteriorly.</p><fig id="F12" position="float" orientation="portrait"><object-id xmlns:xlink="http://www.w3.org/1999/xlink" content-type="doi" xlink:type="simple">10.3897/zookeys.1054.70408.figure12</object-id><object-id xmlns:xlink="http://www.w3.org/1999/xlink" content-type="arpha" xlink:type="simple">BC3E22FE-CFA9-500A-8302-1F999B12EA48</object-id><label>Figure 12.</label><caption><p>SEM images of the male palp of <italic><tp:taxon-name><tp:taxon-name-part taxon-name-part-type="genus" reg="Mesiotelus">Mesiotelus</tp:taxon-name-part><tp:taxon-name-part taxon-name-part-type="species" reg="patricki">patricki</tp:taxon-name-part></tp:taxon-name></italic> sp. nov. <bold>A, B</bold> ventral <bold>C</bold> retroventral. Abbreviations: <italic>Aa</italic> – anterior apophysis, <italic><abbrev xmlns:xlink="http://www.w3.org/1999/xlink" xlink:title="copulatory opening" id="ABBRID0EN3AG" xlink:type="simple">Co</abbrev></italic> – conductor, <italic>Cs</italic> – curved setae, <italic>Em</italic> – embolus, <italic><abbrev xmlns:xlink="http://www.w3.org/1999/xlink" xlink:title="tegular apophysis" id="ABBRID0E23AG" xlink:type="simple">Ta</abbrev></italic> – tegular apophysis. Scale bars: 0.1 mm.</p></caption><graphic xmlns:xlink="http://www.w3.org/1999/xlink" xlink:href="zookeys-1054-095-g012.jpg" position="float" orientation="portrait" xlink:type="simple" id="oo_573560.jpg"><uri content-type="original_file" xlink:type="simple">https://binary.pensoft.net/fig/573560</uri></graphic></fig><p><bold>Female.</bold> Unknown.</p></tp:treatment-sec><tp:treatment-sec sec-type="distribution" id="SECID0EI4AG"><title>Distribution.</title><p>Known only from the type locality in Golestan Province, northern Iran.</p></tp:treatment-sec><tp:treatment-sec><!--Section generated to contain objects referenced in tp:taxon-treatment.--><fig id="F4" position="float" orientation="portrait"><object-id xmlns:xlink="http://www.w3.org/1999/xlink" content-type="doi" xlink:type="simple">10.3897/zookeys.1054.70408.figure4</object-id><object-id xmlns:xlink="http://www.w3.org/1999/xlink" content-type="arpha" xlink:type="simple">BDC68171-4457-5562-AD98-8361B55F526A</object-id><label>Figure 4.</label><caption><p>Males of <italic><tp:taxon-name><tp:taxon-name-part taxon-name-part-type="genus" reg="Zagrotes">Zagrotes</tp:taxon-name-part><tp:taxon-name-part taxon-name-part-type="species" reg="borna">borna</tp:taxon-name-part></tp:taxon-name></italic> sp. nov. (<bold>A</bold>), <italic><tp:taxon-name><tp:taxon-name-part taxon-name-part-type="genus" reg="Zagrotes">Z.</tp:taxon-name-part><tp:taxon-name-part taxon-name-part-type="species" reg="parla">parla</tp:taxon-name-part></tp:taxon-name></italic> sp. nov. (<bold>B</bold>), <italic><tp:taxon-name><tp:taxon-name-part taxon-name-part-type="genus" reg="Micaria">Micaria</tp:taxon-name-part><tp:taxon-name-part taxon-name-part-type="species" reg="atropatene">atropatene</tp:taxon-name-part></tp:taxon-name></italic> sp. nov. (<bold>C</bold>), <italic><tp:taxon-name><tp:taxon-name-part taxon-name-part-type="genus" reg="Sestakovaia">Sestakovaia</tp:taxon-name-part><tp:taxon-name-part taxon-name-part-type="species" reg="hyrcania">hyrcania</tp:taxon-name-part></tp:taxon-name></italic> sp. nov. (<bold>D</bold>) and <italic><tp:taxon-name><tp:taxon-name-part taxon-name-part-type="genus" reg="Mesiotelus">Mesiotelus</tp:taxon-name-part><tp:taxon-name-part taxon-name-part-type="species" reg="patricki">patricki</tp:taxon-name-part></tp:taxon-name></italic> sp. nov. (<bold>E, F</bold>) <bold>A–D, F</bold> habitus, dorsal <bold>E</bold> chelicerae, ventral. Scale bars: 0.2 mm, unless stated otherwise.</p></caption><graphic xmlns:xlink="http://www.w3.org/1999/xlink" xlink:href="zookeys-1054-095-g004.jpg" position="float" orientation="portrait" xlink:type="simple" id="oo_573552.jpg"><uri content-type="original_file" xlink:type="simple">https://binary.pensoft.net/fig/573552</uri></graphic></fig><fig id="F11" position="float" orientation="portrait"><object-id xmlns:xlink="http://www.w3.org/1999/xlink" content-type="doi" xlink:type="simple">10.3897/zookeys.1054.70408.figure11</object-id><object-id xmlns:xlink="http://www.w3.org/1999/xlink" content-type="arpha" xlink:type="simple">D40C2F5F-BB54-5D1D-AF88-CDD791FE37CC</object-id><label>Figure 11.</label><caption><p>Male palp of <italic><tp:taxon-name><tp:taxon-name-part taxon-name-part-type="genus" reg="Mesiotelus">Mesiotelus</tp:taxon-name-part><tp:taxon-name-part taxon-name-part-type="species" reg="patricki">patricki</tp:taxon-name-part></tp:taxon-name></italic> sp. nov. <bold>A–D</bold> ventral, retrolateral, prolateral and dorsal, respectively <bold>E</bold> whole palp, prolateral. Scale bars: 0.2 mm, unless stated otherwise.</p></caption><graphic xmlns:xlink="http://www.w3.org/1999/xlink" xlink:href="zookeys-1054-095-g011.jpg" position="float" orientation="portrait" xlink:type="simple" id="oo_573559.jpg"><uri content-type="original_file" xlink:type="simple">https://binary.pensoft.net/fig/573559</uri></graphic></fig></tp:treatment-sec></tp:taxon-treatment>
