# Supplementary material for: A new genus and ten new species of spiders (Arachnida, Araneae) from Iran
Source: Zookeys. 2021 Aug 3;1054:95–126. doi: 10.3897/zookeys.1054.70408 (PMC8355012; doi:10.3897/zookeys.1054.70408)
Supplement: XML Treatment for Palpimanus [file zookeys.1054.70408-treatment11.xml]

<!DOCTYPE tp:taxon-treatment
  PUBLIC "-//TaxonX//DTD Taxonomic Treatment Publishing DTD v0 20100105//EN" "tax-treatment-NSO.dtd">
<tp:taxon-treatment xmlns:tp="http://www.plazi.org/taxpub"><tp:treatment-meta><kwd-group><label>Taxon classification</label><kwd><named-content xmlns:xlink="http://www.w3.org/1999/xlink" content-type="kingdom">Animalia</named-content></kwd><kwd><named-content xmlns:xlink="http://www.w3.org/1999/xlink" content-type="order">Araneae</named-content></kwd><kwd><named-content xmlns:xlink="http://www.w3.org/1999/xlink" content-type="family">Palpimanidae</named-content></kwd></kwd-group><mixed-citation publication-type="journal"><person-group><name><surname>Zamani</surname><given-names>Alireza</given-names></name><name><surname>Marusik</surname><given-names>Yuri M.</given-names></name></person-group><article-title>A new genus and ten new species of spiders (<tp:taxon-name><tp:taxon-name-part taxon-name-part-type="class">Arachnida</tp:taxon-name-part></tp:taxon-name>, <tp:taxon-name><tp:taxon-name-part taxon-name-part-type="order">Araneae</tp:taxon-name-part></tp:taxon-name>) from Iran</article-title><source>Zookeys</source><day>03</day><month>8</month><year>2021</year><volume>1054</volume><fpage>95</fpage><lpage>126</lpage><pub-id pub-id-type="doi">10.3897/zookeys.1054.70408</pub-id></mixed-citation></tp:treatment-meta><tp:nomenclature><label>Genus</label><tp:taxon-name>
              <object-id xmlns:xlink="http://www.w3.org/1999/xlink" content-type="arpha" xlink:type="simple">86C159AF-F28F-55FE-8166-CD0EE78CE4E2</object-id>
              <tp:taxon-name-part taxon-name-part-type="genus" reg="Palpimanus">Palpimanus</tp:taxon-name-part>
            </tp:taxon-name><tp:taxon-authority>Dufour, 1820</tp:taxon-authority></tp:nomenclature><tp:treatment-sec sec-type="comments" id="SECID0EX5AG"><title>Comments.</title><p><italic><tp:taxon-name><tp:taxon-name-part taxon-name-part-type="genus" reg="Palpimanus">Palpimanus</tp:taxon-name-part></tp:taxon-name></italic> is the most species-rich genus in <tp:taxon-name><tp:taxon-name-part taxon-name-part-type="subfamily">Palpimaninae</tp:taxon-name-part></tp:taxon-name>, with 35 currently recognized species (<xref ref-type="bibr" rid="B13">WSC 2021</xref>). Although the Mediterranean species have been the subject of two revisions by <xref ref-type="bibr" rid="B5">Kulczyński (1909)</xref> and <xref ref-type="bibr" rid="B11">Platnick (1981)</xref>, the genus remains poorly studied: male palps were illustrated very schematically and endogynes were not illustrated at all. Additionally, there is no proper terminology for the sclerites in the male palp; <xref ref-type="bibr" rid="B11">Platnick (1981)</xref> used the neuter terms ‘prong’ and ‘flange’. Within <tp:taxon-name><tp:taxon-name-part taxon-name-part-type="subfamily">Palpimaninae</tp:taxon-name-part></tp:taxon-name>, the endogynes are very weakly sclerotized and difficult to observe, hence the lack of proper illustrations. The set of illustrations in <xref ref-type="bibr" rid="B11">Platnick (1981</xref>: figs 10–18) is very schematic and in some cases appears to be misinterpreted. Both new species found in Iran have male palps rather different from that of the type species (<italic><tp:taxon-name><tp:taxon-name-part taxon-name-part-type="genus" reg="Palpimanus">P.</tp:taxon-name-part><tp:taxon-name-part taxon-name-part-type="species" reg="gibbulus">gibbulus</tp:taxon-name-part></tp:taxon-name></italic> Dufour, 1820) and most likely belong to a different, currently undescribed genus.</p></tp:treatment-sec><ref-list><ref id="B13"><mixed-citation xmlns:xlink="http://www.w3.org/1999/xlink" xlink:type="simple"><institution xlink:type="simple">WSC</institution> (<year>2021</year>) World Spider Catalog. Version 21.5. Natural History Museum Bern. <ext-link xlink:type="simple" ext-link-type="uri" xlink:href="http://wsc.nmbe.ch">http://wsc.nmbe.ch</ext-link> [accessed on 20.06.2021]</mixed-citation></ref><ref id="B5"><mixed-citation xmlns:xlink="http://www.w3.org/1999/xlink" xlink:type="simple"><person-group><name name-style="western"><surname>Kulczyński</surname><given-names>W</given-names></name></person-group> (<year>1909</year>) <article-title>Fragmenta Arachnologica. XIV, XV.</article-title><source>Bulletin International de l’Academie des Sciences de Cracovie</source><volume>1909</volume>: <fpage>667</fpage>–<lpage>687</lpage>.</mixed-citation></ref><ref id="B11"><mixed-citation xmlns:xlink="http://www.w3.org/1999/xlink" xlink:type="simple"><person-group><name name-style="western"><surname>Platnick</surname><given-names>NI</given-names></name></person-group> (<year>1981</year>) <article-title>A review of the spider subfamily <tp:taxon-name><tp:taxon-name-part taxon-name-part-type="subfamily">Palpimaninae</tp:taxon-name-part></tp:taxon-name> (<tp:taxon-name><tp:taxon-name-part taxon-name-part-type="order">Araneae</tp:taxon-name-part></tp:taxon-name>, <tp:taxon-name><tp:taxon-name-part taxon-name-part-type="family">Palpimanidae</tp:taxon-name-part></tp:taxon-name>), I.</article-title><source>Bulletin of the British Arachnological Society</source><volume>5</volume>(<issue>4</issue>): <fpage>169</fpage>–<lpage>173</lpage>.</mixed-citation></ref></ref-list></tp:taxon-treatment>
