# Supplementary material for: A new genus and ten new species of spiders (Arachnida, Araneae) from Iran
Source: Zookeys. 2021 Aug 3;1054:95–126. doi: 10.3897/zookeys.1054.70408 (PMC8355012; doi:10.3897/zookeys.1054.70408)
Supplement: XML Treatment for Palpimanus carmania [file zookeys.1054.70408-treatment12.xml]

<!DOCTYPE tp:taxon-treatment
  PUBLIC "-//TaxonX//DTD Taxonomic Treatment Publishing DTD v0 20100105//EN" "tax-treatment-NSO.dtd">
<tp:taxon-treatment xmlns:tp="http://www.plazi.org/taxpub"><tp:treatment-meta><kwd-group><label>Taxon classification</label><kwd><named-content xmlns:xlink="http://www.w3.org/1999/xlink" content-type="kingdom">Animalia</named-content></kwd><kwd><named-content xmlns:xlink="http://www.w3.org/1999/xlink" content-type="order">Araneae</named-content></kwd><kwd><named-content xmlns:xlink="http://www.w3.org/1999/xlink" content-type="family">Palpimanidae</named-content></kwd></kwd-group><mixed-citation publication-type="journal"><person-group><name><surname>Zamani</surname><given-names>Alireza</given-names></name><name><surname>Marusik</surname><given-names>Yuri M.</given-names></name></person-group><article-title>A new genus and ten new species of spiders (<tp:taxon-name><tp:taxon-name-part taxon-name-part-type="class">Arachnida</tp:taxon-name-part></tp:taxon-name>, <tp:taxon-name><tp:taxon-name-part taxon-name-part-type="order">Araneae</tp:taxon-name-part></tp:taxon-name>) from Iran</article-title><source>Zookeys</source><day>03</day><month>8</month><year>2021</year><volume>1054</volume><fpage>95</fpage><lpage>126</lpage><pub-id pub-id-type="doi">10.3897/zookeys.1054.70408</pub-id></mixed-citation></tp:treatment-meta><tp:nomenclature><tp:taxon-name>
              <object-id xmlns:xlink="http://www.w3.org/1999/xlink" content-type="arpha" xlink:type="simple">4DAED8F0-3268-530D-96D0-CC8459C1DF40</object-id>
              <tp:taxon-name-part taxon-name-part-type="genus" reg="Palpimanus">Palpimanus</tp:taxon-name-part>
              <tp:taxon-name-part taxon-name-part-type="species" reg="carmania">carmania</tp:taxon-name-part>
              <object-id xmlns:xlink="http://www.w3.org/1999/xlink" content-type="zoobank" xlink:type="simple">http://zoobank.org/868D7059-4D36-47BB-9C6B-45B3065CB57B</object-id>
            </tp:taxon-name><tp:taxon-status xmlns:xlink="http://www.w3.org/1999/xlink" xlink:type="simple">sp. nov.</tp:taxon-status><xref ref-type="fig" rid="F13">Figures 13A</xref><xref ref-type="fig" rid="F14">, 14A, B</xref><xref ref-type="fig" rid="F15">, 15A‒C</xref><xref ref-type="fig" rid="F16">, 16E‒G</xref></tp:nomenclature><tp:treatment-sec sec-type="type material" id="SECID0EFCBG"><title>Type material.</title><p><bold><italic>Holotype</italic></bold> ♂ (<named-content xmlns:xlink="http://www.w3.org/1999/xlink" content-type="dwc:institutional_code" xlink:type="simple">NHMW</named-content>), Iran: Kerman Province: 41 km SE of Sirjan, 18.4.1972 (G. Pretzmann).</p></tp:treatment-sec><tp:treatment-sec sec-type="etymology" id="SECID0EVCBG"><title>Etymology.</title><p>The specific epithet is a noun in apposition, referring to a historical region that approximately corresponds to the modern Iranian province of Kerman, where the type locality of the new species is situated.</p></tp:treatment-sec><tp:treatment-sec sec-type="diagnosis" id="SECID0E1CBG"><title>Diagnosis.</title><p>The new species differs from the related <italic><tp:taxon-name><tp:taxon-name-part taxon-name-part-type="genus" reg="Palpimanus">P.</tp:taxon-name-part><tp:taxon-name-part taxon-name-part-type="species" reg="persicus">persicus</tp:taxon-name-part></tp:taxon-name></italic> sp. nov. by the more distal position of the base of the “embolic stalk” (<italic>Es</italic>) and wider stalk with sharply pointed tip (vs more proximal, thinner and without sharply pointed tip; cf. Fig. <xref ref-type="fig" rid="F16">16E and A</xref>) and also by having wider than long palpal tibia (vs as wide as long). It is most similar to <tp:taxon-name><tp:taxon-name-part taxon-name-part-type="genus" reg="Palpimanus">P.</tp:taxon-name-part><tp:taxon-name-part taxon-name-part-type="uncertainty-rank">cf.</tp:taxon-name-part><tp:taxon-name-part taxon-name-part-type="species" reg="sogdianus">sogdianus</tp:taxon-name-part></tp:taxon-name> from Azerbaijan illustrated by <xref ref-type="bibr" rid="B8">Marusik and Guseinov (2003)</xref>. Both have a sharply pointed embolic stalk (<italic>Es</italic>), but in the new species this originates from the distal half of the bulb (vs proximal half).</p></tp:treatment-sec><tp:treatment-sec sec-type="description" id="SECID0EOEBG"><title>Description.</title><p><bold>Male.</bold> Habitus as in Figures <xref ref-type="fig" rid="F13">13A</xref>, <xref ref-type="fig" rid="F14">14A</xref>. Total length 5.50. Carapace 2.65 long, 1.92 wide. Eye sizes: <abbrev xmlns:xlink="http://www.w3.org/1999/xlink" xlink:title="anterior median eye" id="ABBRID0E5EBG" xlink:type="simple">AME</abbrev>: 0.17, <abbrev xmlns:xlink="http://www.w3.org/1999/xlink" xlink:title="anterior lateral eye" id="ABBRID0ECFBG" xlink:type="simple">ALE</abbrev>: 0.08, <abbrev xmlns:xlink="http://www.w3.org/1999/xlink" xlink:title="posterior median eye" id="ABBRID0EGFBG" xlink:type="simple">PME</abbrev>: 0.07, <abbrev xmlns:xlink="http://www.w3.org/1999/xlink" xlink:title="posterior lateral eye" id="ABBRID0EKFBG" xlink:type="simple">PLE</abbrev>: 0.10. Carapace, labium, chelicera, maxilla and sternum dark reddish, coated with white setae. Leg I dark orange, legs II‒IV yellowish-brown, without annulations. Metatarsus I and metatarsi and tarsi II‒IV with a distinct ventral hair tuft. Abdomen cream-colored, with scattered long dark setae and a ventral scutum, two long diagonal and two dot-like scutula (Fig. <xref ref-type="fig" rid="F14">14B</xref>). Spinnerets unicolourous. Measurements of legs: I: 6.05 (1.90, 1.58, 1.34, 0.58, 0.65), II: 4.59 (1.26, 0.90, 1.12, 0.74, 0.57), III: 4.05 (1.16, 0.80, 0.87, 0.76, 0.46), IV: 5.18 (1.35, 0.86, 1.28, 1.08, 0.61).</p><fig id="F13" position="float" orientation="portrait"><object-id xmlns:xlink="http://www.w3.org/1999/xlink" content-type="doi" xlink:type="simple">10.3897/zookeys.1054.70408.figure13</object-id><object-id xmlns:xlink="http://www.w3.org/1999/xlink" content-type="arpha" xlink:type="simple">1FD2C547-1734-538E-B2AB-CC4DFAD7D8CB</object-id><label>Figure 13.</label><caption><p>Lateral habitus of <italic><tp:taxon-name><tp:taxon-name-part taxon-name-part-type="genus" reg="Palpimanus">Palpimanus</tp:taxon-name-part><tp:taxon-name-part taxon-name-part-type="species" reg="carmania">carmania</tp:taxon-name-part></tp:taxon-name></italic> sp. nov. (<bold>A</bold>) and <italic><tp:taxon-name><tp:taxon-name-part taxon-name-part-type="genus" reg="Palpimanus">P.</tp:taxon-name-part><tp:taxon-name-part taxon-name-part-type="species" reg="persicus">persicus</tp:taxon-name-part></tp:taxon-name></italic> sp. nov. (<bold>B, C</bold>) <bold>A, C</bold> males <bold>B</bold> female.</p></caption><graphic xmlns:xlink="http://www.w3.org/1999/xlink" xlink:href="zookeys-1054-095-g013.jpg" position="float" orientation="portrait" xlink:type="simple" id="oo_573561.jpg"><uri content-type="original_file" xlink:type="simple">https://binary.pensoft.net/fig/573561</uri></graphic></fig><fig id="F14" position="float" orientation="portrait"><object-id xmlns:xlink="http://www.w3.org/1999/xlink" content-type="doi" xlink:type="simple">10.3897/zookeys.1054.70408.figure14</object-id><object-id xmlns:xlink="http://www.w3.org/1999/xlink" content-type="arpha" xlink:type="simple">99FDF189-603B-599F-A46A-F60D1053F26D</object-id><label>Figure 14.</label><caption><p>Dorsal habitus (<bold>A, C, E</bold>) and ventral anterior portion of abdomen (<bold>B, D, F</bold>) of <italic><tp:taxon-name><tp:taxon-name-part taxon-name-part-type="genus" reg="Palpimanus">Palpimanus</tp:taxon-name-part><tp:taxon-name-part taxon-name-part-type="species" reg="carmania">carmania</tp:taxon-name-part></tp:taxon-name></italic> sp. nov. (<bold>A, B</bold>) and <italic><tp:taxon-name><tp:taxon-name-part taxon-name-part-type="genus" reg="Palpimanus">P.</tp:taxon-name-part><tp:taxon-name-part taxon-name-part-type="species" reg="persicus">persicus</tp:taxon-name-part></tp:taxon-name></italic> sp. nov. (<bold>C–F</bold>) <bold>A–D</bold> males <bold>E, F</bold> female. Scale bars: 0.2 mm, unless stated otherwise.</p></caption><graphic xmlns:xlink="http://www.w3.org/1999/xlink" xlink:href="zookeys-1054-095-g014.jpg" position="float" orientation="portrait" xlink:type="simple" id="oo_573562.jpg"><uri content-type="original_file" xlink:type="simple">https://binary.pensoft.net/fig/573562</uri></graphic></fig><p>Palp as in Figures <xref ref-type="fig" rid="F15">15A‒C</xref>, <xref ref-type="fig" rid="F16">16E‒G</xref>; tibia swollen, ca 1.1 times wider than long, wider than bulb; cymbium 1.5 times longer than tibia; embolic stalk (<italic>Es</italic>) originates in anterior half, stalk tapering, tip sharply pointed.</p><fig id="F15" position="float" orientation="portrait"><object-id xmlns:xlink="http://www.w3.org/1999/xlink" content-type="doi" xlink:type="simple">10.3897/zookeys.1054.70408.figure15</object-id><object-id xmlns:xlink="http://www.w3.org/1999/xlink" content-type="arpha" xlink:type="simple">19D9E775-6D3C-5124-AB01-8EBBD6317B60</object-id><label>Figure 15.</label><caption><p>Male palps of <italic><tp:taxon-name><tp:taxon-name-part taxon-name-part-type="genus" reg="Palpimanus">Palpimanus</tp:taxon-name-part><tp:taxon-name-part taxon-name-part-type="species" reg="carmania">carmania</tp:taxon-name-part></tp:taxon-name></italic> sp. nov. (<bold>A–C</bold>) and <italic><tp:taxon-name><tp:taxon-name-part taxon-name-part-type="genus" reg="Palpimanus">P.</tp:taxon-name-part><tp:taxon-name-part taxon-name-part-type="species" reg="persicus">persicus</tp:taxon-name-part></tp:taxon-name></italic> sp. nov. (<bold>D–F</bold>) <bold>A, D</bold> ventral <bold>B, E</bold> retrolateral <bold>C, F</bold> proventral and prolateral. Abbreviation: <italic>Es</italic> – embolic stalk. Scale bars: 0.2 mm.</p></caption><graphic xmlns:xlink="http://www.w3.org/1999/xlink" xlink:href="zookeys-1054-095-g015.jpg" position="float" orientation="portrait" xlink:type="simple" id="oo_573563.jpg"><uri content-type="original_file" xlink:type="simple">https://binary.pensoft.net/fig/573563</uri></graphic></fig><p><bold>Female.</bold> Unknown.</p><fig id="F16" position="float" orientation="portrait"><object-id xmlns:xlink="http://www.w3.org/1999/xlink" content-type="doi" xlink:type="simple">10.3897/zookeys.1054.70408.figure16</object-id><object-id xmlns:xlink="http://www.w3.org/1999/xlink" content-type="arpha" xlink:type="simple">0B73984E-426D-5981-AEE0-32D4AFCD0FA8</object-id><label>Figure 16.</label><caption><p>SEM images of the male palps of <italic><tp:taxon-name><tp:taxon-name-part taxon-name-part-type="genus" reg="Palpimanus">Palpimanus</tp:taxon-name-part><tp:taxon-name-part taxon-name-part-type="species" reg="persicus">persicus</tp:taxon-name-part></tp:taxon-name></italic> sp. nov. (<bold>A–D</bold>) and <italic><tp:taxon-name><tp:taxon-name-part taxon-name-part-type="genus" reg="Palpimanus">P.</tp:taxon-name-part><tp:taxon-name-part taxon-name-part-type="species" reg="carmania">carmania</tp:taxon-name-part></tp:taxon-name></italic> sp. nov. (<bold>E–G</bold>) <bold>A, E</bold> ventral <bold>B, G</bold> proventral <bold>C, F</bold> apical <bold>D</bold> proapical. Abbreviation: <italic>Es</italic> – embolic stalk. Scale bars: 0.1 mm, unless stated otherwise.</p></caption><graphic xmlns:xlink="http://www.w3.org/1999/xlink" xlink:href="zookeys-1054-095-g016.jpg" position="float" orientation="portrait" xlink:type="simple" id="oo_573564.jpg"><uri content-type="original_file" xlink:type="simple">https://binary.pensoft.net/fig/573564</uri></graphic></fig></tp:treatment-sec><tp:treatment-sec sec-type="distribution" id="SECID0ELMBG"><title>Distribution.</title><p>Known only from the type locality in Kerman Province, southern Iran.</p></tp:treatment-sec><ref-list><ref id="B8"><mixed-citation xmlns:xlink="http://www.w3.org/1999/xlink" xlink:type="simple"><person-group><name name-style="western"><surname>Marusik</surname><given-names>YM</given-names></name><name name-style="western"><surname>Guseinov</surname><given-names>E</given-names></name></person-group> (<year>2003</year>) <article-title>Spiders (<tp:taxon-name><tp:taxon-name-part taxon-name-part-type="class">Arachnida</tp:taxon-name-part></tp:taxon-name>: <tp:taxon-name><tp:taxon-name-part taxon-name-part-type="order">Aranei</tp:taxon-name-part></tp:taxon-name>) of Azerbaijan. 1. New family and genus records.</article-title><source><tp:taxon-name><tp:taxon-name-part taxon-name-part-type="phylum">Arthropoda</tp:taxon-name-part></tp:taxon-name> Selecta</source><volume>12</volume>(<issue>1</issue>): <fpage>29</fpage>–<lpage>46</lpage>.</mixed-citation></ref></ref-list></tp:taxon-treatment>
