# Supplementary material for: A new genus and ten new species of spiders (Arachnida, Araneae) from Iran
Source: Zookeys. 2021 Aug 3;1054:95–126. doi: 10.3897/zookeys.1054.70408 (PMC8355012; doi:10.3897/zookeys.1054.70408)
Supplement: XML Treatment for Palpimanus persicus [file zookeys.1054.70408-treatment13.xml]

<!DOCTYPE tp:taxon-treatment
  PUBLIC "-//TaxonX//DTD Taxonomic Treatment Publishing DTD v0 20100105//EN" "tax-treatment-NSO.dtd">
<tp:taxon-treatment xmlns:tp="http://www.plazi.org/taxpub"><tp:treatment-meta><kwd-group><label>Taxon classification</label><kwd><named-content xmlns:xlink="http://www.w3.org/1999/xlink" content-type="kingdom">Animalia</named-content></kwd><kwd><named-content xmlns:xlink="http://www.w3.org/1999/xlink" content-type="order">Araneae</named-content></kwd><kwd><named-content xmlns:xlink="http://www.w3.org/1999/xlink" content-type="family">Palpimanidae</named-content></kwd></kwd-group><mixed-citation publication-type="journal"><person-group><name><surname>Zamani</surname><given-names>Alireza</given-names></name><name><surname>Marusik</surname><given-names>Yuri M.</given-names></name></person-group><article-title>A new genus and ten new species of spiders (<tp:taxon-name><tp:taxon-name-part taxon-name-part-type="class">Arachnida</tp:taxon-name-part></tp:taxon-name>, <tp:taxon-name><tp:taxon-name-part taxon-name-part-type="order">Araneae</tp:taxon-name-part></tp:taxon-name>) from Iran</article-title><source>Zookeys</source><day>03</day><month>8</month><year>2021</year><volume>1054</volume><fpage>95</fpage><lpage>126</lpage><pub-id pub-id-type="doi">10.3897/zookeys.1054.70408</pub-id></mixed-citation></tp:treatment-meta><tp:nomenclature><tp:taxon-name>
              <object-id xmlns:xlink="http://www.w3.org/1999/xlink" content-type="arpha" xlink:type="simple">B32FC728-E19A-567E-A0FD-93C44C9CBA28</object-id>
              <tp:taxon-name-part taxon-name-part-type="genus" reg="Palpimanus">Palpimanus</tp:taxon-name-part>
              <tp:taxon-name-part taxon-name-part-type="species" reg="persicus">persicus</tp:taxon-name-part>
              <object-id xmlns:xlink="http://www.w3.org/1999/xlink" content-type="zoobank" xlink:type="simple">http://zoobank.org/966664CC-AAFC-42AC-B3F8-D0BD28E26BA2</object-id>
            </tp:taxon-name><tp:taxon-status xmlns:xlink="http://www.w3.org/1999/xlink" xlink:type="simple">sp. nov.</tp:taxon-status><xref ref-type="fig" rid="F13">Figures 13B, C</xref><xref ref-type="fig" rid="F14">, 14C‒F</xref><xref ref-type="fig" rid="F15">, 15D‒F</xref><xref ref-type="fig" rid="F16">, 16A‒D</xref><xref ref-type="fig" rid="F17">, 17A‒F</xref></tp:nomenclature><tp:treatment-sec sec-type="type material" id="SECID0EMOBG"><title>Type material.</title><p><bold><italic>Holotype</italic></bold> ♂ (<named-content xmlns:xlink="http://www.w3.org/1999/xlink" content-type="dwc:institutional_code" xlink:type="simple">NHMW</named-content>), Iran: Hormozgan Province: 40 km NW of Bandar Abbas, 7.4.1972 (G. Pretzmann). <italic><bold>Paratype</bold></italic>: 1♂ (<named-content xmlns:xlink="http://www.w3.org/1999/xlink" content-type="dwc:institutional_code" xlink:type="simple">NHMW</named-content>), Hormozgan Province: 26 km S of Minab, 7.1974 (G. Pretzmann).</p></tp:treatment-sec><tp:treatment-sec sec-type="material" id="SECID0EEPBG"><title>Other material examined.</title><p>Iran: Hormozgan Province: 1♀ (<named-content xmlns:xlink="http://www.w3.org/1999/xlink" content-type="dwc:institutional_code" xlink:type="simple">NHMW</named-content>), 28 km N of Bandar Abbas, 28.3.1972 (G. Pretzmann).</p></tp:treatment-sec><tp:treatment-sec sec-type="etymology" id="SECID0EPPBG"><title>Etymology.</title><p>The specific epithet is an adjective of “Persian” or “of Persia”, referring to the historical region of the Middle East, located in the east of Mesopotamia (nowadays Iran).</p></tp:treatment-sec><tp:treatment-sec sec-type="diagnosis" id="SECID0EUPBG"><title>Diagnosis.</title><p>The male of this species differs from the closely related <italic><tp:taxon-name><tp:taxon-name-part taxon-name-part-type="genus" reg="Palpimanus">Palpimanus</tp:taxon-name-part><tp:taxon-name-part taxon-name-part-type="species" reg="carmania">carmania</tp:taxon-name-part></tp:taxon-name></italic> sp. nov. by having the embolic stalk originating in the proximal half of the bulb (vs distal) and the stalk wider, not tapering, and its tip not pointed (cf. Fig. <xref ref-type="fig" rid="F16">16A and E</xref>). Endogyne of the new species is similar to that of <italic><tp:taxon-name><tp:taxon-name-part taxon-name-part-type="genus" reg="Palpimanus">P.</tp:taxon-name-part><tp:taxon-name-part taxon-name-part-type="species" reg="sogdianus">sogdianus</tp:taxon-name-part></tp:taxon-name></italic> Charitonov, 1946 and specimens identified as <tp:taxon-name><tp:taxon-name-part taxon-name-part-type="genus" reg="Palpimanus">P.</tp:taxon-name-part><tp:taxon-name-part taxon-name-part-type="uncertainty-rank">cf.</tp:taxon-name-part><tp:taxon-name-part taxon-name-part-type="species" reg="sogdianus">sogdianus</tp:taxon-name-part></tp:taxon-name> from Azerbaijan (see <xref ref-type="bibr" rid="B8">Marusik and Guseinov 2003</xref>: figs 35–36), but it differs by having the anterior and posterior halves of the receptacles subequal in length (vs anterior halves longer). In addition, females of the new species differ from specimen from Azerbaijan by having the copulatory opening (<italic><abbrev xmlns:xlink="http://www.w3.org/1999/xlink" xlink:title="copulatory opening" id="ABBRID0EGRBG" xlink:type="simple">Co</abbrev></italic>) more arched.</p></tp:treatment-sec><tp:treatment-sec sec-type="description" id="SECID0EKRBG"><title>Description.</title><p><bold>Male (<italic>holotype</italic>).</bold> Habitus as in Figures <xref ref-type="fig" rid="F13">13C</xref>, <xref ref-type="fig" rid="F14">14C</xref>. Total length 5.20. Carapace 2.60 long, 1.95 wide. Eye sizes: <abbrev xmlns:xlink="http://www.w3.org/1999/xlink" xlink:title="anterior median eye" id="ABBRID0E4RBG" xlink:type="simple">AME</abbrev>: 0.21, <abbrev xmlns:xlink="http://www.w3.org/1999/xlink" xlink:title="anterior lateral eye" id="ABBRID0EBSBG" xlink:type="simple">ALE</abbrev>: 0.11, <abbrev xmlns:xlink="http://www.w3.org/1999/xlink" xlink:title="posterior median eye" id="ABBRID0EFSBG" xlink:type="simple">PME</abbrev>: 0.07, <abbrev xmlns:xlink="http://www.w3.org/1999/xlink" xlink:title="posterior lateral eye" id="ABBRID0EJSBG" xlink:type="simple">PLE</abbrev>: 0.13. Carapace, labium, chelicera, maxilla and sternum dark reddish, coated with white setae. Leg I dark orange, legs II‒IV yellowish-brown, without annulations. Metatarsus I and metatarsi and tarsi II‒IV with a distinct ventral hair tuft. Abdomen cream-colored, with scattered long dark setae and a ventral scutum, two long diagonal and two dot-like scutula (Fig. <xref ref-type="fig" rid="F14">14D</xref>). Spinnerets unicolourous. Measurements of legs: I: 5.57 (1.77, 1.46, 1.27, 0.57, 0.50), II: 4.74 (1.44, 0.92, 1.10, 0.72, 0.56), III: 4.23 (1.29, 0.76, 1.03, 0.70, 0.45), IV: 5.01 (1.53, 0.93, 1.20, 0.91, 0.44).</p><p>Palp as in Figures <xref ref-type="fig" rid="F15">15D‒F</xref>, <xref ref-type="fig" rid="F16">16A‒D</xref>; tibia swollen, as wide as long; cymbium 1.6 times longer than wide; embolic stalk (<italic>Es</italic>) originates in proximal half of bulb, wide, not tapering, tip not pointed.</p><p><bold>Female.</bold> Habitus as in Figures <xref ref-type="fig" rid="F13">13B</xref>, <xref ref-type="fig" rid="F14">14E</xref>. Total length 6.55. Carapace 3.00 long, 2.27 wide. Eye sizes: <abbrev xmlns:xlink="http://www.w3.org/1999/xlink" xlink:title="anterior median eye" id="ABBRID0EOTBG" xlink:type="simple">AME</abbrev>: 0.17, <abbrev xmlns:xlink="http://www.w3.org/1999/xlink" xlink:title="anterior lateral eye" id="ABBRID0ESTBG" xlink:type="simple">ALE</abbrev>: 0.11, <abbrev xmlns:xlink="http://www.w3.org/1999/xlink" xlink:title="posterior median eye" id="ABBRID0EWTBG" xlink:type="simple">PME</abbrev>: 0.07, <abbrev xmlns:xlink="http://www.w3.org/1999/xlink" xlink:title="posterior lateral eye" id="ABBRID0E1TBG" xlink:type="simple">PLE</abbrev>: 0.11. Coloration and somatic features as in male. Postgaster with 3 pairs of scutula (Fig. <xref ref-type="fig" rid="F14">14F</xref>). Measurements of legs: I: 6.78 (2.17, 1.80, 1.62, 0.61, 0.58), II: 5.71 (1.76, 1.16, 1.32, 0.83, 0.64), III: 5.06 (1.50, 0.93, 1.17, 0.86, 0.60), IV: 6.77 (2.04, 1.19, 1.66, 1.32, 0.56).</p><p>Endogyne as in Figure <xref ref-type="fig" rid="F17">17A‒F</xref>; copulatory opening (<italic><abbrev xmlns:xlink="http://www.w3.org/1999/xlink" xlink:title="copulatory opening" id="ABBRID0EIUBG" xlink:type="simple">Co</abbrev></italic>) arched in ventral view and squared in posterior view; endogyne weakly sclerotized, receptacles about 3.5 times longer than wide, each with cylindrical posterior part and subglobular anterior part, posterior parts converging, receptacles lacking distinct accessorial or pore glands; fine threads (<italic><abbrev xmlns:xlink="http://www.w3.org/1999/xlink" xlink:title="fine threads" id="ABBRID0ENUBG" xlink:type="simple">Ft</abbrev></italic>) originate near copulatory opening; grape-shaped glands (<italic>Gg</italic>) poorly distinct, about 5 on each side.</p><fig id="F17" position="float" orientation="portrait"><object-id xmlns:xlink="http://www.w3.org/1999/xlink" content-type="doi" xlink:type="simple">10.3897/zookeys.1054.70408.figure17</object-id><object-id xmlns:xlink="http://www.w3.org/1999/xlink" content-type="arpha" xlink:type="simple">BC8C5ADF-E5B7-5115-BEEF-4E05922D612D</object-id><label>Figure 17.</label><caption><p>Endogyne of <italic><tp:taxon-name><tp:taxon-name-part taxon-name-part-type="genus" reg="Palpimanus">Palpimanus</tp:taxon-name-part><tp:taxon-name-part taxon-name-part-type="species" reg="persicus">persicus</tp:taxon-name-part></tp:taxon-name></italic> sp. nov. <bold>A–D, F</bold> dorsal <bold>E</bold> posterior. Boxes in <bold>C</bold> and <bold>D</bold> refer to detailed views presented in <bold>D</bold> and <bold>F</bold>, respectively. Abbreviations: <italic><abbrev xmlns:xlink="http://www.w3.org/1999/xlink" xlink:title="copulatory opening" id="ABBRID0EUVBG" xlink:type="simple">Co</abbrev></italic> – copulatory opening, <italic><abbrev xmlns:xlink="http://www.w3.org/1999/xlink" xlink:title="fine threads" id="ABBRID0EZVBG" xlink:type="simple">Ft</abbrev></italic> – fine threads, <italic>Gg</italic> – grape-shaped glands, <italic>Re</italic> – receptacle. Scale bars: 0.2 mm.</p></caption><graphic xmlns:xlink="http://www.w3.org/1999/xlink" xlink:href="zookeys-1054-095-g017.jpg" position="float" orientation="portrait" xlink:type="simple" id="oo_573565.jpg"><uri content-type="original_file" xlink:type="simple">https://binary.pensoft.net/fig/573565</uri></graphic></fig></tp:treatment-sec><tp:treatment-sec sec-type="comments" id="SECID0EGWBG"><title>Comment.</title><p>As the single female specimen treated here was collected separately from the males and in a different locality (although all from the same province and from sites relatively close to one another), it was not considered within the type material; the conspecificity of these specimens shall be confirmed when both sexes are collected together.</p></tp:treatment-sec><tp:treatment-sec sec-type="distribution" id="SECID0ELWBG"><title>Distribution.</title><p>Known only from the listed localities in Hormozgan Province, southern Iran.</p></tp:treatment-sec><tp:treatment-sec><!--Section generated to contain objects referenced in tp:taxon-treatment.--><fig id="F13" position="float" orientation="portrait"><object-id xmlns:xlink="http://www.w3.org/1999/xlink" content-type="doi" xlink:type="simple">10.3897/zookeys.1054.70408.figure13</object-id><object-id xmlns:xlink="http://www.w3.org/1999/xlink" content-type="arpha" xlink:type="simple">1FD2C547-1734-538E-B2AB-CC4DFAD7D8CB</object-id><label>Figure 13.</label><caption><p>Lateral habitus of <italic><tp:taxon-name><tp:taxon-name-part taxon-name-part-type="genus" reg="Palpimanus">Palpimanus</tp:taxon-name-part><tp:taxon-name-part taxon-name-part-type="species" reg="carmania">carmania</tp:taxon-name-part></tp:taxon-name></italic> sp. nov. (<bold>A</bold>) and <italic><tp:taxon-name><tp:taxon-name-part taxon-name-part-type="genus" reg="Palpimanus">P.</tp:taxon-name-part><tp:taxon-name-part taxon-name-part-type="species" reg="persicus">persicus</tp:taxon-name-part></tp:taxon-name></italic> sp. nov. (<bold>B, C</bold>) <bold>A, C</bold> males <bold>B</bold> female.</p></caption><graphic xmlns:xlink="http://www.w3.org/1999/xlink" xlink:href="zookeys-1054-095-g013.jpg" position="float" orientation="portrait" xlink:type="simple" id="oo_573561.jpg"><uri content-type="original_file" xlink:type="simple">https://binary.pensoft.net/fig/573561</uri></graphic></fig><fig id="F14" position="float" orientation="portrait"><object-id xmlns:xlink="http://www.w3.org/1999/xlink" content-type="doi" xlink:type="simple">10.3897/zookeys.1054.70408.figure14</object-id><object-id xmlns:xlink="http://www.w3.org/1999/xlink" content-type="arpha" xlink:type="simple">99FDF189-603B-599F-A46A-F60D1053F26D</object-id><label>Figure 14.</label><caption><p>Dorsal habitus (<bold>A, C, E</bold>) and ventral anterior portion of abdomen (<bold>B, D, F</bold>) of <italic><tp:taxon-name><tp:taxon-name-part taxon-name-part-type="genus" reg="Palpimanus">Palpimanus</tp:taxon-name-part><tp:taxon-name-part taxon-name-part-type="species" reg="carmania">carmania</tp:taxon-name-part></tp:taxon-name></italic> sp. nov. (<bold>A, B</bold>) and <italic><tp:taxon-name><tp:taxon-name-part taxon-name-part-type="genus" reg="Palpimanus">P.</tp:taxon-name-part><tp:taxon-name-part taxon-name-part-type="species" reg="persicus">persicus</tp:taxon-name-part></tp:taxon-name></italic> sp. nov. (<bold>C–F</bold>) <bold>A–D</bold> males <bold>E, F</bold> female. Scale bars: 0.2 mm, unless stated otherwise.</p></caption><graphic xmlns:xlink="http://www.w3.org/1999/xlink" xlink:href="zookeys-1054-095-g014.jpg" position="float" orientation="portrait" xlink:type="simple" id="oo_573562.jpg"><uri content-type="original_file" xlink:type="simple">https://binary.pensoft.net/fig/573562</uri></graphic></fig><fig id="F15" position="float" orientation="portrait"><object-id xmlns:xlink="http://www.w3.org/1999/xlink" content-type="doi" xlink:type="simple">10.3897/zookeys.1054.70408.figure15</object-id><object-id xmlns:xlink="http://www.w3.org/1999/xlink" content-type="arpha" xlink:type="simple">19D9E775-6D3C-5124-AB01-8EBBD6317B60</object-id><label>Figure 15.</label><caption><p>Male palps of <italic><tp:taxon-name><tp:taxon-name-part taxon-name-part-type="genus" reg="Palpimanus">Palpimanus</tp:taxon-name-part><tp:taxon-name-part taxon-name-part-type="species" reg="carmania">carmania</tp:taxon-name-part></tp:taxon-name></italic> sp. nov. (<bold>A–C</bold>) and <italic><tp:taxon-name><tp:taxon-name-part taxon-name-part-type="genus" reg="Palpimanus">P.</tp:taxon-name-part><tp:taxon-name-part taxon-name-part-type="species" reg="persicus">persicus</tp:taxon-name-part></tp:taxon-name></italic> sp. nov. (<bold>D–F</bold>) <bold>A, D</bold> ventral <bold>B, E</bold> retrolateral <bold>C, F</bold> proventral and prolateral. Abbreviation: <italic>Es</italic> – embolic stalk. Scale bars: 0.2 mm.</p></caption><graphic xmlns:xlink="http://www.w3.org/1999/xlink" xlink:href="zookeys-1054-095-g015.jpg" position="float" orientation="portrait" xlink:type="simple" id="oo_573563.jpg"><uri content-type="original_file" xlink:type="simple">https://binary.pensoft.net/fig/573563</uri></graphic></fig><fig id="F16" position="float" orientation="portrait"><object-id xmlns:xlink="http://www.w3.org/1999/xlink" content-type="doi" xlink:type="simple">10.3897/zookeys.1054.70408.figure16</object-id><object-id xmlns:xlink="http://www.w3.org/1999/xlink" content-type="arpha" xlink:type="simple">0B73984E-426D-5981-AEE0-32D4AFCD0FA8</object-id><label>Figure 16.</label><caption><p>SEM images of the male palps of <italic><tp:taxon-name><tp:taxon-name-part taxon-name-part-type="genus" reg="Palpimanus">Palpimanus</tp:taxon-name-part><tp:taxon-name-part taxon-name-part-type="species" reg="persicus">persicus</tp:taxon-name-part></tp:taxon-name></italic> sp. nov. (<bold>A–D</bold>) and <italic><tp:taxon-name><tp:taxon-name-part taxon-name-part-type="genus" reg="Palpimanus">P.</tp:taxon-name-part><tp:taxon-name-part taxon-name-part-type="species" reg="carmania">carmania</tp:taxon-name-part></tp:taxon-name></italic> sp. nov. (<bold>E–G</bold>) <bold>A, E</bold> ventral <bold>B, G</bold> proventral <bold>C, F</bold> apical <bold>D</bold> proapical. Abbreviation: <italic>Es</italic> – embolic stalk. Scale bars: 0.1 mm, unless stated otherwise.</p></caption><graphic xmlns:xlink="http://www.w3.org/1999/xlink" xlink:href="zookeys-1054-095-g016.jpg" position="float" orientation="portrait" xlink:type="simple" id="oo_573564.jpg"><uri content-type="original_file" xlink:type="simple">https://binary.pensoft.net/fig/573564</uri></graphic></fig></tp:treatment-sec><ref-list><ref id="B8"><mixed-citation xmlns:xlink="http://www.w3.org/1999/xlink" xlink:type="simple"><person-group><name name-style="western"><surname>Marusik</surname><given-names>YM</given-names></name><name name-style="western"><surname>Guseinov</surname><given-names>E</given-names></name></person-group> (<year>2003</year>) <article-title>Spiders (<tp:taxon-name><tp:taxon-name-part taxon-name-part-type="class">Arachnida</tp:taxon-name-part></tp:taxon-name>: <tp:taxon-name><tp:taxon-name-part taxon-name-part-type="order">Aranei</tp:taxon-name-part></tp:taxon-name>) of Azerbaijan. 1. New family and genus records.</article-title><source><tp:taxon-name><tp:taxon-name-part taxon-name-part-type="phylum">Arthropoda</tp:taxon-name-part></tp:taxon-name> Selecta</source><volume>12</volume>(<issue>1</issue>): <fpage>29</fpage>–<lpage>46</lpage>.</mixed-citation></ref></ref-list></tp:taxon-treatment>
