# Supplementary material for: A new genus and ten new species of spiders (Arachnida, Araneae) from Iran
Source: Zookeys. 2021 Aug 3;1054:95–126. doi: 10.3897/zookeys.1054.70408 (PMC8355012; doi:10.3897/zookeys.1054.70408)
Supplement: XML Treatment for Rhysodromus [file zookeys.1054.70408-treatment14.xml]

<!DOCTYPE tp:taxon-treatment
  PUBLIC "-//TaxonX//DTD Taxonomic Treatment Publishing DTD v0 20100105//EN" "tax-treatment-NSO.dtd">
<tp:taxon-treatment xmlns:tp="http://www.plazi.org/taxpub"><tp:treatment-meta><kwd-group><label>Taxon classification</label><kwd><named-content xmlns:xlink="http://www.w3.org/1999/xlink" content-type="kingdom">Animalia</named-content></kwd><kwd><named-content xmlns:xlink="http://www.w3.org/1999/xlink" content-type="order">Araneae</named-content></kwd><kwd><named-content xmlns:xlink="http://www.w3.org/1999/xlink" content-type="family">Philodromidae</named-content></kwd></kwd-group><mixed-citation publication-type="journal"><person-group><name><surname>Zamani</surname><given-names>Alireza</given-names></name><name><surname>Marusik</surname><given-names>Yuri M.</given-names></name></person-group><article-title>A new genus and ten new species of spiders (<tp:taxon-name><tp:taxon-name-part taxon-name-part-type="class">Arachnida</tp:taxon-name-part></tp:taxon-name>, <tp:taxon-name><tp:taxon-name-part taxon-name-part-type="order">Araneae</tp:taxon-name-part></tp:taxon-name>) from Iran</article-title><source>Zookeys</source><day>03</day><month>8</month><year>2021</year><volume>1054</volume><fpage>95</fpage><lpage>126</lpage><pub-id pub-id-type="doi">10.3897/zookeys.1054.70408</pub-id></mixed-citation></tp:treatment-meta><tp:nomenclature><label>Genus</label><tp:taxon-name>
              <object-id xmlns:xlink="http://www.w3.org/1999/xlink" content-type="arpha" xlink:type="simple">BC69C39C-DE3E-5D3A-BFA2-C007FBC58A0D</object-id>
              <tp:taxon-name-part taxon-name-part-type="genus" reg="Rhysodromus">Rhysodromus</tp:taxon-name-part>
            </tp:taxon-name><tp:taxon-authority>Schick, 1965</tp:taxon-authority></tp:nomenclature><tp:treatment-sec sec-type="comments" id="SECID0E1XBG"><title>Comments.</title><p>Considered a relatively large genus, <italic><tp:taxon-name><tp:taxon-name-part taxon-name-part-type="genus" reg="Rhysodromus">Rhysodromus</tp:taxon-name-part></tp:taxon-name></italic> includes 26 valid species, the majority of which are distributed in the Palaearctic. The genus is relatively well studied due to several revisions, especially that by <xref ref-type="bibr" rid="B12">Szita and Logunov (2008)</xref>.</p></tp:treatment-sec><ref-list><ref id="B12"><mixed-citation xmlns:xlink="http://www.w3.org/1999/xlink" xlink:type="simple"><person-group><name name-style="western"><surname>Szita</surname><given-names>É</given-names></name><name name-style="western"><surname>Logunov</surname><given-names>D</given-names></name></person-group> (<year>2008</year>) <article-title>A review of the <italic><tp:taxon-name><tp:taxon-name-part taxon-name-part-type="genus"/><tp:taxon-name-part taxon-name-part-type="species">histrio</tp:taxon-name-part></tp:taxon-name></italic> group of the spider genus <italic><tp:taxon-name><tp:taxon-name-part taxon-name-part-type="genus">Philodromus</tp:taxon-name-part></tp:taxon-name></italic> Walckenaer, 1826 (<tp:taxon-name><tp:taxon-name-part taxon-name-part-type="order">Araneae</tp:taxon-name-part></tp:taxon-name>, <tp:taxon-name><tp:taxon-name-part taxon-name-part-type="family">Philodromidae</tp:taxon-name-part></tp:taxon-name>) of the eastern Palaearctic region.</article-title><source>Acta Zoologica Academiae Scientiarum Hungaricae</source><volume>54</volume>: <fpage>23</fpage>–<lpage>73</lpage>.</mixed-citation></ref></ref-list></tp:taxon-treatment>
