# Supplementary material for: A new genus and ten new species of spiders (Arachnida, Araneae) from Iran
Source: Zookeys. 2021 Aug 3;1054:95–126. doi: 10.3897/zookeys.1054.70408 (PMC8355012; doi:10.3897/zookeys.1054.70408)
Supplement: XML Treatment for Rhysodromus genoensis [file zookeys.1054.70408-treatment15.xml]

<!DOCTYPE tp:taxon-treatment
  PUBLIC "-//TaxonX//DTD Taxonomic Treatment Publishing DTD v0 20100105//EN" "tax-treatment-NSO.dtd">
<tp:taxon-treatment xmlns:tp="http://www.plazi.org/taxpub"><tp:treatment-meta><kwd-group><label>Taxon classification</label><kwd><named-content xmlns:xlink="http://www.w3.org/1999/xlink" content-type="kingdom">Animalia</named-content></kwd><kwd><named-content xmlns:xlink="http://www.w3.org/1999/xlink" content-type="order">Araneae</named-content></kwd><kwd><named-content xmlns:xlink="http://www.w3.org/1999/xlink" content-type="family">Philodromidae</named-content></kwd></kwd-group><mixed-citation publication-type="journal"><person-group><name><surname>Zamani</surname><given-names>Alireza</given-names></name><name><surname>Marusik</surname><given-names>Yuri M.</given-names></name></person-group><article-title>A new genus and ten new species of spiders (<tp:taxon-name><tp:taxon-name-part taxon-name-part-type="class">Arachnida</tp:taxon-name-part></tp:taxon-name>, <tp:taxon-name><tp:taxon-name-part taxon-name-part-type="order">Araneae</tp:taxon-name-part></tp:taxon-name>) from Iran</article-title><source>Zookeys</source><day>03</day><month>8</month><year>2021</year><volume>1054</volume><fpage>95</fpage><lpage>126</lpage><pub-id pub-id-type="doi">10.3897/zookeys.1054.70408</pub-id></mixed-citation></tp:treatment-meta><tp:nomenclature><tp:taxon-name>
              <object-id xmlns:xlink="http://www.w3.org/1999/xlink" content-type="arpha" xlink:type="simple">066AD2E3-83F4-5315-8267-BFB7671EF213</object-id>
              <tp:taxon-name-part taxon-name-part-type="genus" reg="Rhysodromus">Rhysodromus</tp:taxon-name-part>
              <tp:taxon-name-part taxon-name-part-type="species" reg="genoensis">genoensis</tp:taxon-name-part>
              <object-id xmlns:xlink="http://www.w3.org/1999/xlink" content-type="zoobank" xlink:type="simple">http://zoobank.org/D83478E1-738C-4556-A2A5-CAAB97E559C0</object-id>
            </tp:taxon-name><tp:taxon-status xmlns:xlink="http://www.w3.org/1999/xlink" xlink:type="simple">sp. nov.</tp:taxon-status><xref ref-type="fig" rid="F18">Figures 18A</xref><xref ref-type="fig" rid="F19">, 19A, B</xref><xref ref-type="fig" rid="F20">, 20A‒F</xref></tp:nomenclature><tp:treatment-sec sec-type="type material" id="SECID0E6ZBG"><title>Type material.</title><p><bold><italic>Holotype</italic></bold> ♂ (<named-content xmlns:xlink="http://www.w3.org/1999/xlink" content-type="dwc:institutional_code" xlink:type="simple">NHMW</named-content>), Iran: Hormozgan Province: Geno, 38 km NW of Bandar Abbas, 3.4.1972 (G. Pretzmann).</p></tp:treatment-sec><tp:treatment-sec sec-type="etymology" id="SECID0EP1BG"><title>Etymology.</title><p>The specific epithet refers to the type locality of the new species in Geno Biosphere Reserve.</p></tp:treatment-sec><tp:treatment-sec sec-type="diagnosis" id="SECID0EU1BG"><title>Diagnosis.</title><p>This species differs from all congeners by the lack of the <abbrev xmlns:xlink="http://www.w3.org/1999/xlink" xlink:title="retrolateral tibial apophysis" id="ABBRID0E11BG" xlink:type="simple">RTA</abbrev> (vs present in all species) and bifurcated tip of tegular apophysis (vs not bifurcated).</p></tp:treatment-sec><tp:treatment-sec sec-type="description" id="SECID0E51BG"><title>Description.</title><p><bold>Male.</bold> Habitus as in Figure <xref ref-type="fig" rid="F18">18A</xref>. Total length 3.80. Carapace 1.65 long, 1.60 wide. Eye sizes: <abbrev xmlns:xlink="http://www.w3.org/1999/xlink" xlink:title="anterior median eye" id="ABBRID0EK2BG" xlink:type="simple">AME</abbrev>: 0.11, <abbrev xmlns:xlink="http://www.w3.org/1999/xlink" xlink:title="anterior lateral eye" id="ABBRID0EO2BG" xlink:type="simple">ALE</abbrev>: 0.10, <abbrev xmlns:xlink="http://www.w3.org/1999/xlink" xlink:title="posterior median eye" id="ABBRID0ES2BG" xlink:type="simple">PME</abbrev>: 0.06, <abbrev xmlns:xlink="http://www.w3.org/1999/xlink" xlink:title="posterior lateral eye" id="ABBRID0EW2BG" xlink:type="simple">PLE</abbrev>: 0.10. Carapace, labium, chelicera and maxilla brown, without any pattern; pars cephalica and median part of pars thoracica lighter in color; sternum pale, with a grayish marginal band. Legs yellowish-brown, with numerous dark spots and small patches. Abdomen grayish, dorsally with distinct cardiac mark and darker margins and light spots and patches; ventrally with slightly darker median band. Spinnerets brown, unicolourous. Measurements of legs: I: 7.86 (2.27, 0.89, 1.95, 1.74, 1.01), II: 9.15 (2.66, 0.88, 2.31, 2.05, 1.25), III: 5.55 (1.72, 0.65, 1.29, 1.16, 0.73), IV: 7.06 (2.26, 0.74, 1.69, 1.61, 0.76).</p><fig id="F18" position="float" orientation="portrait"><object-id xmlns:xlink="http://www.w3.org/1999/xlink" content-type="doi" xlink:type="simple">10.3897/zookeys.1054.70408.figure18</object-id><object-id xmlns:xlink="http://www.w3.org/1999/xlink" content-type="arpha" xlink:type="simple">6100B8BF-4B1C-50EC-893F-1B5C69494A8A</object-id><label>Figure 18.</label><caption><p>Male dorsal habitus of <italic><tp:taxon-name><tp:taxon-name-part taxon-name-part-type="genus" reg="Rhysodromus">Rhysodromus</tp:taxon-name-part><tp:taxon-name-part taxon-name-part-type="species" reg="genoensis">genoensis</tp:taxon-name-part></tp:taxon-name></italic> sp. nov. (<bold>A</bold>) and <italic><tp:taxon-name><tp:taxon-name-part taxon-name-part-type="genus" reg="Rhysodromus">Rhysodromus</tp:taxon-name-part><tp:taxon-name-part taxon-name-part-type="species" reg="medes">medes</tp:taxon-name-part></tp:taxon-name></italic> sp. nov. (<bold>B</bold>).</p></caption><graphic xmlns:xlink="http://www.w3.org/1999/xlink" xlink:href="zookeys-1054-095-g018.jpg" position="float" orientation="portrait" xlink:type="simple" id="oo_573566.jpg"><uri content-type="original_file" xlink:type="simple">https://binary.pensoft.net/fig/573566</uri></graphic></fig><p>Palp as in Figures <xref ref-type="fig" rid="F19">19A, B</xref>, <xref ref-type="fig" rid="F20">20A‒F</xref>; tibia as long as bulb’s width, lacking distinct apophysis; cymbium with long tip (partially extending tegulum), about 0.9 of tegulum’s length; tegulum oval, about 1.5 times longer than wide; sperm duct with small transverse loop in mesal part of tegulum; tegular apophysis long, located anteriorly along longitudinal axis, tip bifid; embolus long, &gt;0.5 of tegulum’s length, straight, with tip gently bent retrolaterally.</p><fig id="F19" position="float" orientation="portrait"><object-id xmlns:xlink="http://www.w3.org/1999/xlink" content-type="doi" xlink:type="simple">10.3897/zookeys.1054.70408.figure19</object-id><object-id xmlns:xlink="http://www.w3.org/1999/xlink" content-type="arpha" xlink:type="simple">36479C3E-8B7E-54A2-ACEF-B15137FE55A5</object-id><label>Figure 19.</label><caption><p>Male palps of <italic><tp:taxon-name><tp:taxon-name-part taxon-name-part-type="genus" reg="Rhysodromus">Rhysodromus</tp:taxon-name-part><tp:taxon-name-part taxon-name-part-type="species" reg="genoensis">genoensis</tp:taxon-name-part></tp:taxon-name></italic> sp. nov. (<bold>A, B</bold>) and <italic><tp:taxon-name><tp:taxon-name-part taxon-name-part-type="genus" reg="Rhysodromus">Rhysodromus</tp:taxon-name-part><tp:taxon-name-part taxon-name-part-type="species" reg="medes">medes</tp:taxon-name-part></tp:taxon-name></italic> sp. nov. (<bold>C, D</bold>) <bold>A, C</bold> ventral <bold>B, D</bold> retrolateral. Abbreviation: <italic><abbrev xmlns:xlink="http://www.w3.org/1999/xlink" xlink:title="tegular apophysis" id="ABBRID0ES5BG" xlink:type="simple">Ta</abbrev></italic> – tegular apophysis. Scale bars: 0.2 mm.</p></caption><graphic xmlns:xlink="http://www.w3.org/1999/xlink" xlink:href="zookeys-1054-095-g019.jpg" position="float" orientation="portrait" xlink:type="simple" id="oo_573567.jpg"><uri content-type="original_file" xlink:type="simple">https://binary.pensoft.net/fig/573567</uri></graphic></fig><p><bold>Female.</bold> Unknown.</p></tp:treatment-sec><tp:treatment-sec sec-type="comments" id="SECID0E65BG"><title>Comments.</title><p>The new species has a pattern typical for the genus and is particularly similar to <italic><tp:taxon-name><tp:taxon-name-part taxon-name-part-type="genus" reg="Rhysodromus">R.</tp:taxon-name-part><tp:taxon-name-part taxon-name-part-type="species" reg="alascensis">alascensis</tp:taxon-name-part></tp:taxon-name></italic> (Keyserling, 1884) and <italic><tp:taxon-name><tp:taxon-name-part taxon-name-part-type="genus" reg="Rhysodromus">R.</tp:taxon-name-part><tp:taxon-name-part taxon-name-part-type="species" reg="histrio">histrio</tp:taxon-name-part></tp:taxon-name></italic> (Latreille, 1819).</p><fig id="F20" position="float" orientation="portrait"><object-id xmlns:xlink="http://www.w3.org/1999/xlink" content-type="doi" xlink:type="simple">10.3897/zookeys.1054.70408.figure20</object-id><object-id xmlns:xlink="http://www.w3.org/1999/xlink" content-type="arpha" xlink:type="simple">4AA6C6A6-1FFF-5CD9-9180-930F55C3F7D1</object-id><label>Figure 20.</label><caption><p>SEM images of the male palp of <italic><tp:taxon-name><tp:taxon-name-part taxon-name-part-type="genus" reg="Rhysodromus">Rhysodromus</tp:taxon-name-part><tp:taxon-name-part taxon-name-part-type="species" reg="genoensis">genoensis</tp:taxon-name-part></tp:taxon-name></italic> sp. nov. <bold>A, E</bold> retroventral <bold>B, F</bold> ventral <bold>C</bold> proventral <bold>D</bold> retrolateral. Abbreviation: <italic><abbrev xmlns:xlink="http://www.w3.org/1999/xlink" xlink:title="tegular apophysis" id="ABBRID0EYAAI" xlink:type="simple">Ta</abbrev></italic> – tegular apophysis. Scale bars: 0.1 mm, unless stated otherwise.</p></caption><graphic xmlns:xlink="http://www.w3.org/1999/xlink" xlink:href="zookeys-1054-095-g020.jpg" position="float" orientation="portrait" xlink:type="simple" id="oo_573568.jpg"><uri content-type="original_file" xlink:type="simple">https://binary.pensoft.net/fig/573568</uri></graphic></fig><p>There are two <italic><tp:taxon-name><tp:taxon-name-part taxon-name-part-type="genus" reg="Rhysodromus">Rhysodromus</tp:taxon-name-part></tp:taxon-name></italic> species in the region (both from Caucasus) known from females only, <italic><tp:taxon-name><tp:taxon-name-part taxon-name-part-type="genus" reg="Rhysodromus">R.</tp:taxon-name-part><tp:taxon-name-part taxon-name-part-type="species" reg="rikhteri">rikhteri</tp:taxon-name-part></tp:taxon-name></italic> (Logunov &amp; Huseynov, 2008) and <italic><tp:taxon-name><tp:taxon-name-part taxon-name-part-type="genus" reg="Rhysodromus">R.</tp:taxon-name-part><tp:taxon-name-part taxon-name-part-type="species" reg="naxcivanicus">naxcivanicus</tp:taxon-name-part></tp:taxon-name></italic> (Logunov &amp; Huseynov, 2008), but it is very unlikely that either of them would be conspecific with <italic><tp:taxon-name><tp:taxon-name-part taxon-name-part-type="genus" reg="Rhysodromus">R.</tp:taxon-name-part><tp:taxon-name-part taxon-name-part-type="species" reg="genoensis">genoensis</tp:taxon-name-part></tp:taxon-name></italic> sp. nov., as their type localities are located more than 1000 km distant from that of the new species.</p></tp:treatment-sec><tp:treatment-sec sec-type="distribution" id="SECID0ELCAI"><title>Distribution.</title><p>Known only from the type locality in Hormozgan Province, southern Iran.</p></tp:treatment-sec></tp:taxon-treatment>
