# Supplementary material for: A new genus and ten new species of spiders (Arachnida, Araneae) from Iran
Source: Zookeys. 2021 Aug 3;1054:95–126. doi: 10.3897/zookeys.1054.70408 (PMC8355012; doi:10.3897/zookeys.1054.70408)
Supplement: XML Treatment for Rhysodromus medes [file zookeys.1054.70408-treatment16.xml]

<!DOCTYPE tp:taxon-treatment
  PUBLIC "-//TaxonX//DTD Taxonomic Treatment Publishing DTD v0 20100105//EN" "tax-treatment-NSO.dtd">
<tp:taxon-treatment xmlns:tp="http://www.plazi.org/taxpub"><tp:treatment-meta><kwd-group><label>Taxon classification</label><kwd><named-content xmlns:xlink="http://www.w3.org/1999/xlink" content-type="kingdom">Animalia</named-content></kwd><kwd><named-content xmlns:xlink="http://www.w3.org/1999/xlink" content-type="order">Araneae</named-content></kwd><kwd><named-content xmlns:xlink="http://www.w3.org/1999/xlink" content-type="family">Philodromidae</named-content></kwd></kwd-group><mixed-citation publication-type="journal"><person-group><name><surname>Zamani</surname><given-names>Alireza</given-names></name><name><surname>Marusik</surname><given-names>Yuri M.</given-names></name></person-group><article-title>A new genus and ten new species of spiders (<tp:taxon-name><tp:taxon-name-part taxon-name-part-type="class">Arachnida</tp:taxon-name-part></tp:taxon-name>, <tp:taxon-name><tp:taxon-name-part taxon-name-part-type="order">Araneae</tp:taxon-name-part></tp:taxon-name>) from Iran</article-title><source>Zookeys</source><day>03</day><month>8</month><year>2021</year><volume>1054</volume><fpage>95</fpage><lpage>126</lpage><pub-id pub-id-type="doi">10.3897/zookeys.1054.70408</pub-id></mixed-citation></tp:treatment-meta><tp:nomenclature><tp:taxon-name>
              <object-id xmlns:xlink="http://www.w3.org/1999/xlink" content-type="arpha" xlink:type="simple">EC976C49-FB57-5ED1-93B4-A3F9AD30383D</object-id>
              <tp:taxon-name-part taxon-name-part-type="genus" reg="Rhysodromus">Rhysodromus</tp:taxon-name-part>
              <tp:taxon-name-part taxon-name-part-type="species" reg="medes">medes</tp:taxon-name-part>
              <object-id xmlns:xlink="http://www.w3.org/1999/xlink" content-type="zoobank" xlink:type="simple">http://zoobank.org/6BABB45F-31F2-4526-9CC1-9C4CFF99F9D2</object-id>
            </tp:taxon-name><tp:taxon-status xmlns:xlink="http://www.w3.org/1999/xlink" xlink:type="simple">sp. nov.</tp:taxon-status><xref ref-type="fig" rid="F18">Figures 18B</xref><xref ref-type="fig" rid="F19">, 19C, D</xref><xref ref-type="fig" rid="F21">, 21A, B</xref></tp:nomenclature><tp:treatment-sec sec-type="type material" id="SECID0EEEAI"><title>Type material.</title><p><bold><italic>Holotype</italic></bold> ♂ (<named-content xmlns:xlink="http://www.w3.org/1999/xlink" content-type="dwc:institutional_code" xlink:type="simple">NHMW</named-content>), Iran: Hormozgan Province: 26 km S of Minab, 7.1974 (G. Pretzmann).</p></tp:treatment-sec><tp:treatment-sec sec-type="etymology" id="SECID0EUEAI"><title>Etymology.</title><p>The specific epithet is a noun in apposition, referring to an ancient Iranian people who spoke the Median language and inhabited an area known as Media between western and northern Iran.</p></tp:treatment-sec><tp:treatment-sec sec-type="diagnosis" id="SECID0EZEAI"><title>Diagnosis.</title><p>The new species differs from all congeners (as well as all other members of <italic><tp:taxon-name><tp:taxon-name-part taxon-name-part-type="genus" reg="Philodromus">Philodromus</tp:taxon-name-part></tp:taxon-name></italic> sensu lato) by having 2 parallel, unspaced tibial apophyses of the same length (vs apophyses either absent, or 1 or 2 spaced and not of equal length) and sperm duct thick at proximal-prolateral part, as thick as retrolaterally (vs prolateral part gradually tapering and thinner than retrolateral part).</p></tp:treatment-sec><tp:treatment-sec sec-type="description" id="SECID0EGFAI"><title>Description.</title><p><bold>Male.</bold> Habitus as in Figure <xref ref-type="fig" rid="F18">18B</xref>. Total length 4.07. Carapace 1.87 long, 1.60 wide. Eye sizes: <abbrev xmlns:xlink="http://www.w3.org/1999/xlink" xlink:title="anterior median eye" id="ABBRID0ESFAI" xlink:type="simple">AME</abbrev>: 0.11, <abbrev xmlns:xlink="http://www.w3.org/1999/xlink" xlink:title="anterior lateral eye" id="ABBRID0EWFAI" xlink:type="simple">ALE</abbrev>: 0.07, <abbrev xmlns:xlink="http://www.w3.org/1999/xlink" xlink:title="posterior median eye" id="ABBRID0E1FAI" xlink:type="simple">PME</abbrev>: 0.10, <abbrev xmlns:xlink="http://www.w3.org/1999/xlink" xlink:title="posterior lateral eye" id="ABBRID0E5FAI" xlink:type="simple">PLE</abbrev>: 0.11. Carapace, labium, chelicera, maxilla and sternum yellowish-brown. Legs pale, without annulations. Abdomen pale, with scattered thick dark setae. Spinnerets pale, unicolourous. Measurements of legs: I: 8.97 (2.52, 0.96, 2.41, 2.06, 1.02), II: 11.58 (3.20, 1.19, 3.10, 2.78, 1.31), III: 4.97 (1.52, 0.52, 1.07, 1.18, 0.68), IV: 8.54 (2.65, 0.75, 1.95, 2.23, 0.96).</p><p>Palp as in Figures <xref ref-type="fig" rid="F19">19C, D</xref>, <xref ref-type="fig" rid="F21">21A, B</xref>; tibia ca 1.3 times longer than wide, with two apophyses, not spaced and equal in length, about ½ of tibia’s length, ventral one membranous and transparent, retrolateral one well sclerotized; cymbium 1.7 times longer than wide, with tip equal in length to tibial apophyses; tegulum oval, ca 1.8 times longer than wide; sperm duct thick, only 2.5 times thinner than tibia’s diameter, proximal-prolateral part as thick as retrolateral part, sharply tapering in distal half of tegulum; tegular apophysis (<italic><abbrev xmlns:xlink="http://www.w3.org/1999/xlink" xlink:title="tegular apophysis" id="ABBRID0ENGAI" xlink:type="simple">Ta</abbrev></italic>) small, claw-like, located antero-retrolaterally; embolus large, about 0.63 of tegulum’s length, base as wide as ½ of tegulum, gradually tapering.</p><fig id="F21" position="float" orientation="portrait"><object-id xmlns:xlink="http://www.w3.org/1999/xlink" content-type="doi" xlink:type="simple">10.3897/zookeys.1054.70408.figure21</object-id><object-id xmlns:xlink="http://www.w3.org/1999/xlink" content-type="arpha" xlink:type="simple">5D221444-FEDA-5E3C-B4BE-C0C59CB0B662</object-id><label>Figure 21.</label><caption><p>SEM images of the male palp of <italic><tp:taxon-name><tp:taxon-name-part taxon-name-part-type="genus" reg="Rhysodromus">Rhysodromus</tp:taxon-name-part><tp:taxon-name-part taxon-name-part-type="species" reg="medes">medes</tp:taxon-name-part></tp:taxon-name></italic> sp. nov. <bold>A</bold> ventral <bold>B</bold> retroventral. Abbreviation: <italic><abbrev xmlns:xlink="http://www.w3.org/1999/xlink" xlink:title="tegular apophysis" id="ABBRID0EJHAI" xlink:type="simple">Ta</abbrev></italic> – tegular apophysis. Scale bars: 0.1 mm.</p></caption><graphic xmlns:xlink="http://www.w3.org/1999/xlink" xlink:href="zookeys-1054-095-g021.jpg" position="float" orientation="portrait" xlink:type="simple" id="oo_573569.jpg"><uri content-type="original_file" xlink:type="simple">https://binary.pensoft.net/fig/573569</uri></graphic></fig><p><bold>Female.</bold> Unknown.</p></tp:treatment-sec><tp:treatment-sec sec-type="comments" id="SECID0EWHAI"><title>Comments.</title><p>This species is tentatively placed in <italic><tp:taxon-name><tp:taxon-name-part taxon-name-part-type="genus" reg="Rhysodromus">Rhysodromus</tp:taxon-name-part></tp:taxon-name></italic>, as it has a different pattern and a very thick sperm duct which is unknown in other members of the genus. The generic placement is due to the presence of tegular apophysis and two closely placed tibial apophyses, similar to <italic><tp:taxon-name><tp:taxon-name-part taxon-name-part-type="genus" reg="Rhysodromus">R.</tp:taxon-name-part><tp:taxon-name-part taxon-name-part-type="species" reg="mysticus">mysticus</tp:taxon-name-part></tp:taxon-name></italic> (Dondale &amp; Redner, 1975).</p></tp:treatment-sec><tp:treatment-sec sec-type="distribution" id="SECID0EOIAI"><title>Distribution.</title><p>Known only from the type locality in Hormozgan Province, southern Iran.</p></tp:treatment-sec><tp:treatment-sec><!--Section generated to contain objects referenced in tp:taxon-treatment.--><fig id="F18" position="float" orientation="portrait"><object-id xmlns:xlink="http://www.w3.org/1999/xlink" content-type="doi" xlink:type="simple">10.3897/zookeys.1054.70408.figure18</object-id><object-id xmlns:xlink="http://www.w3.org/1999/xlink" content-type="arpha" xlink:type="simple">6100B8BF-4B1C-50EC-893F-1B5C69494A8A</object-id><label>Figure 18.</label><caption><p>Male dorsal habitus of <italic><tp:taxon-name><tp:taxon-name-part taxon-name-part-type="genus" reg="Rhysodromus">Rhysodromus</tp:taxon-name-part><tp:taxon-name-part taxon-name-part-type="species" reg="genoensis">genoensis</tp:taxon-name-part></tp:taxon-name></italic> sp. nov. (<bold>A</bold>) and <italic><tp:taxon-name><tp:taxon-name-part taxon-name-part-type="genus" reg="Rhysodromus">Rhysodromus</tp:taxon-name-part><tp:taxon-name-part taxon-name-part-type="species" reg="medes">medes</tp:taxon-name-part></tp:taxon-name></italic> sp. nov. (<bold>B</bold>).</p></caption><graphic xmlns:xlink="http://www.w3.org/1999/xlink" xlink:href="zookeys-1054-095-g018.jpg" position="float" orientation="portrait" xlink:type="simple" id="oo_573566.jpg"><uri content-type="original_file" xlink:type="simple">https://binary.pensoft.net/fig/573566</uri></graphic></fig><fig id="F19" position="float" orientation="portrait"><object-id xmlns:xlink="http://www.w3.org/1999/xlink" content-type="doi" xlink:type="simple">10.3897/zookeys.1054.70408.figure19</object-id><object-id xmlns:xlink="http://www.w3.org/1999/xlink" content-type="arpha" xlink:type="simple">36479C3E-8B7E-54A2-ACEF-B15137FE55A5</object-id><label>Figure 19.</label><caption><p>Male palps of <italic><tp:taxon-name><tp:taxon-name-part taxon-name-part-type="genus" reg="Rhysodromus">Rhysodromus</tp:taxon-name-part><tp:taxon-name-part taxon-name-part-type="species" reg="genoensis">genoensis</tp:taxon-name-part></tp:taxon-name></italic> sp. nov. (<bold>A, B</bold>) and <italic><tp:taxon-name><tp:taxon-name-part taxon-name-part-type="genus" reg="Rhysodromus">Rhysodromus</tp:taxon-name-part><tp:taxon-name-part taxon-name-part-type="species" reg="medes">medes</tp:taxon-name-part></tp:taxon-name></italic> sp. nov. (<bold>C, D</bold>) <bold>A, C</bold> ventral <bold>B, D</bold> retrolateral. Abbreviation: <italic><abbrev xmlns:xlink="http://www.w3.org/1999/xlink" xlink:title="tegular apophysis" id="ABBRID0ES5BG" xlink:type="simple">Ta</abbrev></italic> – tegular apophysis. Scale bars: 0.2 mm.</p></caption><graphic xmlns:xlink="http://www.w3.org/1999/xlink" xlink:href="zookeys-1054-095-g019.jpg" position="float" orientation="portrait" xlink:type="simple" id="oo_573567.jpg"><uri content-type="original_file" xlink:type="simple">https://binary.pensoft.net/fig/573567</uri></graphic></fig></tp:treatment-sec></tp:taxon-treatment>
